# Supplementary material for: Arthropod diversity in the alpine tundra using metabarcoding: Spatial and temporal differences in alpha‐ and beta‐diversity
Source: Ecol Evol. 2024 Feb 9;14(2):e10969. doi: 10.1002/ece3.10969 (PMC10857931; doi:10.1002/ece3.10969)
Supplement: Supplementary file 1 — Appendix S1. [file ECE3-14-e10969-s001.xlsx]

## Sheet: Tabelle1
OTUId	A_1_Merged	B_1_Merged	C_1_Merged	A_2_Merged	B_2_Merged	C_2_Merged	A_3_Merged	B_3_Merged	C_3_Merged	Phylum	Class	Order	Family	Subfamily	Genus	Species	BIN Nr	% ID	Sequence
OTU_4150	0	1	0	0	0	0	0	0	0	p_Arthropoda	c_Insecta	o_Coleoptera	f_Staphylinidae	sf_Omaliinae	g_Olophrum	s_Olophrum boreale	BOLD:ABW5034	100000	TCTTTCATCAAATATTGCCCATGGTGGTGCATCTGTAGATTTAGCTATTTTTAGATTACACTTAGCAGGAATTTCATCTATTTTAGGAGCCGTAAATTTTATTACAACTGTGATCAATATACGAACTACTGGAATAACATTTGATCGAATACCTTTATTTGTTTGAGCTGTAGCTATTACAGCACTTAGACCGTAATCTTAATACAACTTTTTTCGATCCCGCTGGAGGAGGGGACCCAATTTTATACCAACACTTATTT
OTU_3386	1	0	0	0	0	0	0	0	0	p_Arthropoda	c_Collembola	o_Entomobryomorpha	f_Entomobryidae	sf_Entomobryinae	g_Entomobrya	s_Entomobrya nivalis	BOLD:AAA8924	99582	TTTCGCTGCGGGTATTGCTCACGCAGGAGCCTCAGTTGACCTCTCAATTTTTAGTCTACACTTAGCAGGTGCTTCTTCAATTCTAGGGGCTGTAAATTTTATTACAACTATTATTAATATACGAACACCTGGCATATCCTGGGATCAAACACCTTTATTTGTTTGATCAGTTTTTTTAACAGCCATTTTACTTCTTCTTTCTTTACCTGTTTTAGCTGGTGCTATTACCATATTATTAATAATAGAACACCTGGCATATCCTTGGATCAAACACCTTTATTTGTTTGATCAGTTTTTTTAACAGCCATTTTTCTTCTTCTTTCTTTACCTGTTTTAGCTGGTGCTATTACCATATTATTAACAGATCGAAATCTTAATACATCTTTTTTTGACCCTGCG…
OTU_3364	1	0	0	0	0	0	0	0	0	p_Arthropoda	c_Arachnida	o_Araneae	f_Linyphiidae	sf__	g_Oreoneta	s_Oreoneta leviceps	BOLD:AAG5704	99015	TCTTGCTTCTCTGGAGGGTCATTCGGGCAGATCAATAGATTTTGCTATTTTTTCCTTGCATTTAGCAGGGGCATCTTCTTTTTAAATATACGAGGGTATGGAATAACTATAGAAAAGGTTCCTTTATTTGTATGGTCTGTATTAATCACTGCTATTTTATTACTTTTATCTCTCCCGGTTTTAGCAGGGGCTATTACTATACTATTGACAGATCGTAATTTTAACACGTCTTTTTTTGACCCGTCGGGGGGAGGGGATCCTGTGTTATTTCAGCATTTATTT
OTU_3381	1	0	0	0	0	0	0	0	0	p_Arthropoda	c_Collembola	o_Entomobryomorpha	f_Entomobryidae	sf_Entomobryinae	g_Entomobrya	s_Entomobrya nivalis	BOLD:AAA8924	98881	TTTAGCTGCGGGTATTGCTCACGCAGGGGCCTCAGTTGACCTCTCAATTTTTAGTCTACACTTAGCGGGTGCTTCTTCAATTCTAGGGGCTGTAAATTTTATTACAACTATTATTAATATACGAACACCTGGCATATCCTGGGATCAAACACCTTTATTTGTTTGATCAGTTTTTTTAACAGCCATTTTACTTCTTCTTTCTTTACCTGTTTTAGCGGGTTCTATTACCATATTATTAACAGATCGAAATCTTAATACAtttttttttaacggcatttttcttcttccttttttaacttttttAGCGGGTGCTATTACCATATTATTAACAGATCGAAATCTTAATACATCTTTTTTTGACCCTGCGGGAGGTGGGGACCCAATTTTATACCAACACTT…
OTU_3849	1	0	0	0	0	0	0	0	0	p_Arthropoda	c_Collembola	o_Entomobryomorpha	f_Entomobryidae	sf_Entomobryinae	g_Entomobrya	s_Entomobrya nivalis	BOLD:AAA8924	98344	TTTAGCTGCGGGTATTGCTCACGCAGGGGCCTCAGTTGACCTCTCAATTTTTAGTCTACACTTAGCGGGTGCTTCTTCAATTCTAGGGGCTGTAAATTTTATTACAACTATTATTAATATACGAACACCTGGCATATCCTGGGATCAAACACCTTTATTTGTTTGATCAGTTTTTTTACCAGCCATTTTACTTCTTCTTTCTTTACCTGTTTTAGCTGGTGCTATTACCATATTATTAACAGATCGAAATCTTAATACATCTTTTTTTGACCCTGCGGGAGGTGGCGACCTAATTCTCTACCCACCCCTCTTC
OTU_4395	0	1	0	0	0	0	0	0	0	p_Arthropoda	c_Insecta	o_Diptera	f_Sciaridae	sf_Cratyninae	g_Corynoptera	s_Corynoptera blanda	BOLD:ABA5293	99662	CCTGTCGTCTTCAATTGCTCATTCAGGAGCTTCTGTCGATTTATCGATTTTTTCTTTACATTTAGCGGGTATTTCTTCAATCTTAGGGGCTGTTAATTTCATTTCTACTATTATTAATATACGAACCCCTGGAATATCTTTTGATAAAATACCTTTATTTATTTGATCAGTATTAATTACTGCTATTTTACTATTATTGTCATTACCCGTATTAGCCGGAGCTATTACTATACTATTAACAGATCGAAATTTAAATACTTCTTTTTTTGATCCGGCGGGAGGAGGAGACCCAATTCTATATCAACATTTATTT
OTU_4353	0	1	0	0	0	0	0	0	0	p_Arthropoda	c_Insecta	o_Diptera	f_Sciaridae	sf_Cratyninae	g_Corynoptera	s_Corynoptera blanda	BOLD:ABA5293	98997	GTTATCTTCAACTTTATCTCATTCAGGAGCTTCTGTCGATTTATCGATTTTTTCTTTACATTTAGCGGGTATTTCTTCAATCTTAGGGGCTGTTAATTTCATTTCTACTATTATTAATATACGAACCCCTGGAATATCTTTTGATAAAATACCTTTATTTATTTGATCAGTATTAATTACTGCTATTTTACTATTATTGTCATTACCCGTATTAGCCGGAGCTATTACTATACTATTAACAGATCGAAATTTAAATACTTCTTTTTTTGATCCAGCGGGAGGACGCGACCCAATTCCATACCCACCTTTCTTC
OTU_4362	0	1	0	0	0	0	0	0	0	p_Arthropoda	c_Insecta	o_Diptera	f_Sciaridae	sf_Cratyninae	g_Corynoptera	s_Corynoptera trepida	BOLD:ACC0330	98662	CTGGCAGCAGGGGTAGCCCACGCAGGAGCCTCTGTAGATTTATCTATTTTCTCTCTTCATTTGGCTGGTATTTCTTCTATTTTAGGGGCTGTAAATTTTATTTCTACTATTATTAATATACGCGCCCCAGGAATATTATTTGATAAAATACCTTTATTTGTTTGGTCCGTTCTAATTACAGCCATTTTATTATTATTATCCTTGCCTGTTCTAGCCGGAGCTATTACAATACTTTTAACAGACCGTAATTTAAATACCTCTTTTTTGACCCAGCGGGAGGAGGGGACCCTATCCTTTACCAACATTTATTT
OTU_5090	0	0	1	0	0	0	0	0	0	p_Arthropoda	c_Insecta	o_Diptera	f_Muscidae	sf_Coenosiinae	g_Spilogona	s_Spilogona megastoma	BOLD:AAP9046	100000	GTTATCTTCTAATATCGCTCATGGAGGAGCTTCTGTAGATTTAGCTATTTTTTCTTTACATTTAGCTGGAATTTCTTCTATTTTAGGAGCTGTTAATTTTATCACTACTGTAATTAATATACGATCAACAGGAATTACTTTTGATCGAATACCTTTATTTGTATGATCAGTAGTAATTACAGCTTTATTATTACCAGATCGAAACTTAAATACTTCATTTTTTGATCCAGCAGGAGGAGGAGATCCTATTTTATACCAACATTTATTT
OTU_5078	0	0	1	0	0	0	0	0	0	p_Arthropoda	c_Insecta	o_Diptera	f_Muscidae	sf_Coenosiinae	g_Spilogona	s_Spilogona megastoma	BOLD:AAP9046	99531	GTTATCTTCTAATATCGCTCATGGAGGAGCTTCTGTAGATTTAGCTATTTTTTCTTTACATTTAGCTGGAATTTCTTCTATTTTAGGAGCTGTTAATTTTATCACTACTGTAATTAATATACGATCAACAGGAATTACTTTTGATCGAATACCTTTATTTGTATGATCAGTAGTAATTACAGCTTTATTATTACTTTTATCATTGCCTTTATTTGTATGATAAGTAGTAATTACAGCTTTATTATTACTTTTATCATTGCCTGTATTAGCTGGAGCTATCACTATGTTATTAACAGATCGAAACTTAAATACTTCATTTTTTGATCCAGCAGGAGGAGGAGATCCTATTTTATACCAACATTTATTT
OTU_4844	0	0	1	0	0	0	0	0	0	p_Arthropoda	c_Insecta	o_Diptera	f_Sciaridae	sf_Sciarinae	g_Lycoriella	s_Lycoriella ventrosa	BOLD:AAP4771	98168	TTTATCATCAACTCTTTCCCACTCAGGAGCTTCAGTAGATCTATCTATTTTTTCTCTTCATTTAGCTGGGATCTCATCAATTTTAGGGGCCGTTAATTTTATTTCTACTATTATTAACATACGAGCCCCTGGAATGTCTTTAGATAAAATACCTTTGTTTGTATGATCTGTTCTAATTACTGCTATTCTTTTATTACTTTCCCTCCCAGTATTAGCCGGGGCAATTACTATACTTCTAACAGATCGAAATTTAAATACATCCTTTTTTGACCCAGAAATACATCCTTTTTTGACCCAGCTGGAGGAGGGGATCCTATTTTATATCAACATTTATTT
OTU_3360	2	0	0	0	0	0	0	0	0	p_Arthropoda	c_Arachnida	o_Araneae	f_Linyphiidae	sf__	g_Oreoneta	s_Oreoneta leviceps	BOLD:AAG5704	99306	TCTTGCTTCTCTGGAGGCAGATCAATAGATTTTGCTATTTTTTCCTTGCATTTAGCAGGGGCATCTTCTATTATGGGGGCTATTAATTTTATTTCAACTATTTTAAATATACGAGGGTATGGAATAACTATAGAAAAGGTTCCTTTATTTGTATGGTCTGTATTAATCACTGCTATTTTATTACTTTTATCTCTCCCGGTTTTAGCAGGGGCTATTACTATACTATTGACAGATCGTAATTTTAACACGTCTTTTTTTGACCCGTCGGGGGGAGGGGATCCTGTGTTATTTCAGCATTTATTT
OTU_5291	0	0	2	0	0	0	0	0	0	p_Arthropoda	c_Insecta	o_Coleoptera	f_Staphylinidae	sf_Omaliinae	g_Eucnecosum	s_Eucnecosum brachypterum	BOLD:ABY6713	99333	ACTAGCCAGAGTCATTGCCCATGGAGGATCATCTGTAGATTTAGCTATTTTTAGTTTACATTTAGCAGGAATTTCATCAATTCTAGGAGCAGTAAATTTTATTACCACTGTAATTAATATACGAACAACAGGAATAACTTTTGATCGAATACCTTTATTCGTATGATCAGTAGCAATTACAGCTTTATTGTTACTCTTATCACTACCTGTATTAGCTGGTGCAATTACAATATTATTAACAGATCGAAATTTAAATACCTCATTTTTTGATCCTGCAGGAGGAGGTGATCCTATTTTATATCAGCACTTATTT
OTU_3099	0	2	0	0	0	0	0	0	0	p_Arthropoda	c_Collembola	o_Entomobryomorpha	f_Isotomidae	sf__	g_Desoria	s_Desoria olivacea	BOLD:AAI9454	99522	CCTGGCAGCAGGGGTAGCCCACGCAGGAGCTTCCTCAATTCTAGGGGCAGTAAACTTTATTACTACTATTATCAATATACGAGCTGCAGGAATATCATGAGACCGAACACCTCTGTTTGTGTGATCAGTATTTTTAACAGCAATCCTTCTTCTTTTATCTCTTCCAGTACTAGCCGGGGCCATTACGATACTTTTAACAGACCGTAATTTAAATACCTCATTTTTTGACCCCGCGGGTGGAGGAGACCCCATTTTATACCAACACTTATTC
OTU_5083	0	0	3	0	0	0	0	0	0	p_Arthropoda	c_Insecta	o_Diptera	f_Muscidae	sf_Coenosiinae	g_Spilogona	s_Spilogona megastoma	BOLD:AAP9046	99327	CTTAGCAGGCAACCTAGCCCATGCAGGAGCTTCTGTAGATTTAGCTATTTTTTCTTTACATTTAGCTGGAATTTCTTCTATTTTAGGAGCTGTTAATTTTATCACTACTGTAATTAATATACGATCAACAGGAATTACTTTTGATCGAATACCTTTATTTGTATGATCAGTAGTAATTACAGCTTTATTATTACTTTTATCATTGCCTGTATTAGCTGGAGCTATCACTATGTTATTAACAGATCGAAACTTAAATACTTCATTTTTTGATCCAGCAGGAGGAGGAGATCCTATTTTATACCAACATTTATTT
OTU_4144	0	6	0	0	0	0	0	0	0	p_Arthropoda	c_Insecta	o_Diptera	f_Syrphidae	sf_Syrphinae	g_Episyrphus	s_Episyrphus balteatus	BOLD:AAC6833	98718	TCTTTCTGCTGGTATTGCTCATGGAGGAGCTTCTGTAGATTTAGCAATTTTTTCTTTACATTTAGCAGGAATATCATCAATTTTAGGAGCTGTAAATTTTATTACAACTGTTATTAATATACGATCTCATGGAATTACTTATGATCGAATACCTTTATTTGTTTGATCAGTTGTAATTACAGCATTATTATTACTTTTATCATTACCTGTATTAGCAGGAGCTATTACTATACTTTTAACTGATCGAAATTTAAATACTTCATTCTTTGATCCAGCAGGAGGAGGAGACCCTATCTTATACCAACATTTATTC
OTU_2486	7	0	0	0	0	0	0	0	0	p_Arthropoda	c_Arachnida	o_Araneae	f_Lycosidae	sf__	g_Pardosa	s_Pardosa glacialis	BOLD:AAA9651	98403	TTTAGCGTCTACAGTTGGACACATAGGAAATTCAATAGATTTTGCTATTTTTTCTCTTCATTTAGCTGGAGCTTCTTCTATTATAGGGGCTGTAAATTTTATTTCTACTATTATCAATATACGAATATTAGGAATATCTATAGAAAAGGTTCCTCTTTTTGTTTGATCAGTTTTAATTACAGCAGTATTATTATTACTTTCTTTACCTGTTTTAGCGGGTGCTATTACTATATTATTAACAGATCGAAATTTTAATACTTCTTTTTTTGATCCTGCTGGGGGAGGAGATCCTATTTTATTTCAACATTTATTT
OTU_2492	0	7	0	0	0	0	0	0	0	p_Arthropoda	c_Arachnida	o_Araneae	f_Linyphiidae	sf__	g_Pelecopsis	s_Pelecopsis mengei	BOLD:AAF5576	98722	TCTTGCTTCTTTGGAGGGACATTCTGGGAGTTCAGTAGATTTTGCTATCTTTTCTTTGCATTTGGCTGGGGCATCTTCTATTATAGGGGCTATTAATTTTATTTCTACTATTTTGAATATACGGGGGTATGGAATAACCATAGAAAAAGTTCCTTTATTTGTTTGGTCTGTTTTAATTACAGCTGTGTTATTATTATTATCTTTACCTGTTTTAGCTGGAGCGATTACAATACTTTTAACAGATCGTAACTTTAATACATCTTTTTTTGACCCTGCCGGAGGAGGGGATCCCGTGTTATTTCAACATTTATTT
OTU_1841	0	27	0	0	0	0	0	0	0	p_Arthropoda	c_Insecta	o_Diptera	f_Chironomidae	sf_Orthocladiinae	g_Limnophyes	s_Limnophyes edwardsi	BOLD:AAB9700	100000	TCTTTCTTCAAGTATTGCTCATGCCGGAGCATCTGTAGATTTAGCAATTTTTTCTCTTCATCTAGCAGGAATTTCATCTATTTTAGGGGCGGTAAATTTTATTACAACAGTAATTAATATACGTTCAGAAGGAATCACCTTTGATCGAATACCCTTATTTGTTTGATCAGTACTAATTACAGCCATTTTATTACTTCTTTCTTTACCAGTATTAGCGGGAGCAATTACAATATTATTGACTGACCGAAATTTAAATACATCATTTTTTGACCCCGCAGGAGGGGGAGACCCTATTTTATACCAACATTTATTT
OTU_1515	0	0	55	0	0	0	0	0	0	p_Arthropoda	c_Insecta	o_Diptera	f_Chironomidae	sf_Orthocladiinae	g_Pseudorthocladius	s_Pseudorthocladius curtistylus	BOLD:ACA3730	98403	ACTATCTTCAGGAATTGCCCATGCAGGAGGATCCGTTGATTTAGCTATTTTTTCACTTCATTTAGCAGGAATTTCTTCAATTTTAGGAGCCGTTAATTTTATTACTACAGTAATTAATATACGAGCAAATGGAATTACATTAGACCGAATGCCATTATTTGTTTGATCTGTTGTGATTACTGCAATTCTTTTATTATTATCTTTACCAGTATTAGCAGGAGCTATTACGATATTATTAACAGATCGAAATCTAAACACATCCTTTTTTGATCCCGCTGGAGGAGGAGACCCAATTTTGTATCAACATCTATTT
OTU_1310	0	87	0	0	0	0	0	0	0	p_Arthropoda	c_Insecta	o_Coleoptera	f_Cantharidae	sf_Cantharinae	g_Rhagonycha	s_Rhagonycha atra	BOLD:ABW8816	100000	TCTTTCTGCTAATATTGCTCATAGAGGGCCCTCTGTAGATCTAGCTATTTTTAGTCTTCATATAGCTGGAATTTCTTCTATTTTAGGAGCTGTAAACTTTATTTCTACTATTTTAAATATAAAGCCCCCTAGAATAAAGTTTGATCAAATACCTTTATTTGTTTGATCAGTTGGAATTACTGCTTTACTATTACTTTTATCTTTACCTGTGCTTGCTGGCGCAATTACTATACTTTTATCTGATCGTAACCTAAATACATCATTTTTTGACCCCATGGGGGGAGGGGACCCAATTCTTTACCAACATCTATTT
OTU_1312	3	0	86	0	0	0	0	0	0	p_Arthropoda	c_Insecta	o_Diptera	f_Sciaridae	sf_Sciarinae	g_Lycoriella	s_Lycoriella modesta	BOLD:ABY5735	100000	ATTATCTTCAACTTTATCCCATTCAGGAGCTTCTGTCGATCTATCTATCTTTTCTCTTCATTTAGCTGGGATTTCATCAATTTTAGGGGCTGTAAATTTTATTTCAACTATTATTAATATACGAGCCCCCGGAATATCATTTGACAAAATACCTTTATTTGTTTGATCTGTTTTAATTACTGCTATTTTATTATTATTATCTCTCCCTGTTTTAGCTGGGGCAATTACAATACTACTTACAGATCGAAACTTAAATACTTCCTTTTTTGACCCAGCTGGAGGAGGGGACCCTATTTTATATCAACATTTATTT
OTU_1079	0	145	0	0	0	0	0	0	0	p_Arthropoda	c_Insecta	o_Diptera	f_Sciaridae	sf_Megalosphyinae	g_Bradysia	s_Bradysia moestula	BOLD:ACI6927	98403	TTTGTCCTCAAACTTAGCTCATTCAGGATCATCTGTTGATTTATCAATCTTTTCTTTACATTTAGCAGGGATCTCCTCAATTTTAGGAGCCGTAAACTTTATTTCAACTATTATTAATATACGGGGGCCCGGAATATCTTTTGACAAAATGCCATTATTTGTTTGGTCCGTTTTAATTACTGCGGTTCTTTTACTCTTGTCATTACCCGTATTAGCGGGGGCTATTACTATACTACTTACTGACCGTAATTTAAATACCTCCTTTTTTGACCCTGCCGGTGGGGGAGACCCTATTTTATACCAACATTTATTT
OTU_997	0	178	0	0	0	0	0	0	0	p_Arthropoda	c_Insecta	o_Diptera	f_Chironomidae	sf_Orthocladiinae	g_Gymnometriocnemus	s_Gymnometriocnemus kamimegavirgus	BOLD:AAE3567	100000	TCTTTCTTCAGGAATTGCCCATGCTGGAGCTTCTGTAGATTTAGCTATTTTTTCTTTACATCTTGCTGGAATTTCTTCTATTTTAGGAGCAGTTAATTTTATTACTACAGTAATTAATATACGTTCAAGAGGTATTACTTTTGATCGAATACCTTTATTTGTTTGATCTGTTGTAATTACCGCAATTCTTTTACTTTTATCTTTACCTGTTTTAGCTGGAGCTATTACAATACTTTTAACAGATCGAAACCTAAACACTTCGTTTTTTGATCCTGCTGGAGGAGGAGATCCAATTTTATACCAACATTTATTT
OTU_438	968	0	0	0	0	0	0	0	0	p_Arthropoda	c_Insecta	o_Diptera	f_Syrphidae	sf_Syrphinae	g_Eupeodes	s_Eupeodes curtus	BOLD:AAB2384	100000	ACTTTCTGCTAGTATTGCACATGGAGGAGCTTCTGTTGATTTAGCTATTTTTTCTCTTCATTTAGCTGGTATATCTTCAATTTTAGGAGCTGTAAATTTTATTACTACAGTAATTAATATACGATCTAATGGAATTTCTTATGATCGTATACCTTTATTTGTATGATCAGTAGTAATTACTGCTTTATTATTACTTTTATCATTACCAGTATTAGCAGGAGCTATTACTATACTTTTAACTGATCGAAATTTAAATACATCATTCTTTGATCCAGCAGGAGGAGGTGATCCAATTTTATATCAACATTTATTT
OTU_393	0	1256	0	0	0	0	0	0	0	p_Arthropoda	c_Arachnida	o_Sarcoptiformes	f_Crotoniidae	sf__	g_Neonothrus	s_Neonothrus sp. nov.	BOLD:AAE1713	99361	ATTAGCGGGAAACCTTTTTCACTCTGGATTTTCCGTTGACCTTGCAATTTTCAGTTTACATTTGGCAGGAGCTTCTTCAATCTTAGGTGCCATCAATTTCATTACTACAATTTTAAACATACGGTCTTCTACCATAAGTCTCGATTCTATCCCATTATTCGTTTGGTCGGTTTTAATCACTGCTGTGCTTTTACTACTAGCCCTTCCCGTATTGGCAGGCGCCATCACTATACTTCTCACAGATCGTAACTTCAATACTACGTTCTTTGACCCTGCGGGTGGGGGAGATCCTATTCTTTACCAACATTTGTTC
OTU_123	0	0	8667	0	0	0	0	0	0	p_Arthropoda	c_Insecta	o_Diptera	f_Anthomyiidae	sf_Anthomyiinae	g_Zaphne	s_Zaphne frontata	BOLD:AAG1723	99042	TTTATCTTCTAATATTGCACATGGTGGAGCTTCTGTTGATTTGGCAATTTTTTCTCTTCATTTAGCAGGAATTTCTTCTATTTTAGGAGCTGTAAATTTTATTACAACTGTAATTAATATACGATCAACTGGAATTACATTTGATCGAATACCTTTATTTGTTTGATCAGTAGTAATTACAGCTTTATTACTTTTATTATCCTTACCTGTTTTAGCTGGAGCTATTACTATATTATTAACAGATCGAAATCTTAATACTTCATTCTTTGATCCAGCAGGAGGAGGAGATCCAATTTTATACCAACATTTATTT
OTU_3605	0	0	0	1	0	0	0	0	0	p_Arthropoda	c_Collembola	o_Entomobryomorpha	f_Entomobryidae	sf_Entomobryinae	g_Entomobrya	s_Entomobrya nivalis	BOLD:AAA8924	100000	TTTAGCTGCGGGTATTGCTCACGCAGGAGCCTCAGTTGACCTCTCAATTTTTAGTCTACACTTAGCAGGTGCTTCTTCAATTCTAGGGGCTGTAAATTTTATTACAACTATTATTAATATACGAACACCCGGCATATCCTGAGATCAAACACCTTTATTTGTTTGATCAGTTTTTTTAACAGCCATTTTACTTCTTCTTTCTTTACCTGTTTTAGCTGGTGCTATTACCATATTATTAACAGATCGGGACCCAATTTTATACCAACACTTATTT
OTU_3606	0	0	0	1	0	0	0	0	0	p_Arthropoda	c_Collembola	o_Entomobryomorpha	f_Entomobryidae	sf_Entomobryinae	g_Entomobrya	s_Entomobrya nivalis	BOLD:AAA8924	100000	TTTAGCTGCGGGTATTGCTCACGCAGGGGCCTCAGTTGACCTCTCAATTTTTAGTCTACACTTAGCGGGTGCTTCTTCAATTCTAGGGGCTGTAAATTTTATGGATCAAACACCTTTATTTGTTTGATCAGTTTTTTTAACAGCCATTTTACTTCTTCTTTCTTTACCTGTTTTAGCTGGTGCTATTACCATATTATTAACAGATCGAAATCTTAATACATCTTTTTTTGACCCTGCGGGAGGTGGGGACCCAATTTTATACCAACACTTATTT
OTU_3584	0	0	0	1	0	0	0	0	0	p_Arthropoda	c_Collembola	o_Entomobryomorpha	f_Entomobryidae	sf_Entomobryinae	g_Entomobrya	s_Entomobrya nivalis	BOLD:AAA8924	98885	TTTAGCTGCGGGTATTGCTCACGCAGGAGCCTCAGTTGACCTCTCAATTTTTAGTCTACACTTAGCGGGTGCTTCTTCAATTCTAGGGGCTGTAAATTTTATTACAACTATTATTAATATACGAACACCTGGCATATCCTGGGATCAAACACCTTTATTTGTTTGATCTGTTTTTTTAACAGCTATTTTACTTCTTCTTTCTTTACCTGTTTTAGCTGGTGCTATTACCATATTATTAACAGATCGAAATCTTAATACAtctttttttgtttgatatgtttttttaacagccattttatttcttctttctttACCTGTTTTAGCTGGTGCTATTACCATATTATTAACAGATCGAAATCTTAATACATCTTTTTTTGACCCTGCGGGAGGTGGGGACCC…
OTU_3666	0	0	0	1	0	0	0	0	0	p_Arthropoda	c_Collembola	o_Entomobryomorpha	f_Entomobryidae	sf_Entomobryinae	g_Entomobrya	s_Entomobrya nivalis	BOLD:AAA8924	98760	TTTAGCTGCGGGTATTGCTCACGCAGGAGCCTCAGTTGACCTCTCAATTTTTAGTCTACACTTAGCAGGTGCTTCTTCAATTCTAGGGGCTGTAAATTTTATTACAACTATTATTAATATACGAACACCCGGCATATCCTGAGATCAAACACCTTTATTTGTTTGATCAGTTTTTTTAACACCCTTTTTCCTTCTTCTTCCATTCTAGGGGCTGTAAATTTTATTACAACTATTATTAATATACGAACACCCCGCATATCCTGAGATCAAACACCTTTATTTGTTTGATCAGTTTTTTTAACAGCCATTTTACTTCTTCTTTCTTTACCTGTTTTAGCTGGTGCTATTACCATATTATTAACAGATCGAAATCTTAATACATCTTTTTTTGACCCTGCG…
OTU_3643	0	0	0	1	0	0	0	0	0	p_Arthropoda	c_Collembola	o_Entomobryomorpha	f_Entomobryidae	sf_Entomobryinae	g_Entomobrya	s_Entomobrya nivalis	BOLD:AAA8924	98403	TTTAGCTGCGGGTATTGCTCACGCAGGAGCCTCCGTTGACCTCTCAATTTTTAGTCTACACTTAGCAGGTGCTTCTTCAATTCTGGGGGCTGTAAATTTTATTACAACTATTATTAATATACGAACACCCGGCATATCCTGAGATCAAACACCtttatttttttgatcagtttttttAACAGCCATTTTACTTCTTCTTTCTTTAACTGTTTTAGCTGGTGCTATTACCATATTATTAACAGATCGAAATCATAATACGTCTTTTTTTGACCCTGCGGGAGGTGGGGACCCAATTTTATACCAACACTTATTT
OTU_4744	0	0	0	0	1	0	0	0	0	p_Arthropoda	c_Arachnida	o_Araneae	f_Linyphiidae	sf__	g_Erigone	s_Erigone psychrophila	BOLD:AAD1748	100000	TTTATCTTCTTTAGAGGGTCATTCAGGTAGTTCTGTTGATTTTGCAATTTTTTCTTTACATTTAGCTGGTGCTTCATCTATTATAGGGGCTATTAACTTTATTTCTACAATTTTGAATATACGTGGATATGGAATATCTATAGAAAAAGTTCCTTTATTTGTGTGATCTGTTTTAATTACAGCTGTGTTATTATTATTATCTTTACCTGTTCTTGCAGGAGCTATTACTATACTTTTAACTGATCGAAACTTTAATACTTCTTTTTTTGCAGGAGCTATTACTATACTTTTAACTGATGGAAATTTTAATACTTCTTTTTTCGACCCCTCTGGGGGAGGTGATCCTGTATTATTTCAACATTTGTTT
OTU_4798	0	0	0	0	1	0	0	0	0	p_Arthropoda	c_Arachnida	o_Araneae	f_Linyphiidae	sf__	g_Erigone	s_Erigone psychrophila	BOLD:AAD1748	100000	TTTATCTTCTTTAGAGGGTCATTCAGGTAGTTCTGTTGATTTTGCAATTTTTTCTTTACATTTAGCTGGTGCTTCATCTATTATAGGGGCTATTAACTTTATTTCTACAATTTTGAATATACGTGGATATGGAATATCTATAGAAAAAGTTCCTTTATTTGTGTGATCTGTTTTAATTACAGCTGTGTTATTATTATTATCTTTACCTGTTCTTGCAGGAGCTATTACTATACTTTTAACTGATCGAAACTTTAATACTTCTTTTTTCGACCCCTCTGGGGGAGGTGATCCTGCAGGAGGAGGAGATCCAATTTTATACCAACATTTATTT
OTU_3426	0	0	0	1	0	0	0	0	0	p_Arthropoda	c_Insecta	o_Coleoptera	f_Carabidae	sf_Nebriinae	g_Nebria	s_Nebria rufescens	BOLD:ABW5824	100000	TTTATCATCTGGAATTGCCCATAGTGGAGCATCTGTCGATATAGCTATTTTTAGATTACACTTAGCAGGAGTATCTTCTATTTTAGGTGCAGTTAACTTTATTACTACAATTATTAATATACGATCAATGGGAATAACATTTGATCGGATACCTCTTTTTGTTTGATCAGTCGGAATTACTGCATTACTATTACTTTTATCTTTACCCGTTCTAGCTGGAGCAATCACTATACTTCTTTGACCCTGCTGGAGGAGGAGACCCAATCTTATACCAACACTTATTT
OTU_4780	0	0	0	0	1	0	0	0	0	p_Arthropoda	c_Arachnida	o_Araneae	f_Linyphiidae	sf__	g_Erigone	s_Erigone psychrophila	BOLD:AAD1748	98983	TCTTTCTGGAATACAATCTCACTCAGGTGGATCTGTTGATTTTGCAATTTTTTCTTTACATTTAGCTGGTGCTTCATCTATTATAGGGGCTATTAACTTTATTTCTACAATTTTGAATATACGTGGATATGGAATATCTATAGAAAAAGTTCCTTTATTTGTGTGATCTGTTTTAATTACAGCTGTGTTATTATTATTATCTTTACCTGTTCTTGCAGGAGCTATTACTATACTTTTAACTGATCGAAACTTTAATACTTCTTTTTTCGACCCCTCTGGGGGAGGTGATCCTGTATTATTTCAACATTTGTTT
OTU_4159	0	0	0	0	1	0	0	0	0	p_Arthropoda	c_Arachnida	o_Araneae	f_Linyphiidae	sf__	g_Oreoneta	s_Oreoneta leviceps	BOLD:AAG5704	98885	TCTTGCTTCTCTGGAGGGTCATTCGGGCAGATCAATAGATTTTGCTATTTTTTCCTTGCATTTAGCAGGGGCATCTTCTATTATGGGGGCTATTAATTTTATTTCGACTATTTTAAATATACGAGGGTATGGAATAACTATAGAAAAGGTTCCTTTATTTGTATGGTCTGTATTAATCACTGCTATTTTATTACTTTTATCTCTCCCGGTTTTAGCAGGGGCTATTACTATACTATTGACAGATCGTAATTTTAACACGTCTTTTTTTGTATGGTCTGTATTAATCACTGCtttttttttatttttttCCCTCCCGGTTTTAGCAGGGGCTATTACTTTACTATTGACAGATCGTAATTTTAACACGTCTTTTTTTGACCCGTCGGGGGGAGGGGATCC…
OTU_4232	0	0	0	0	1	0	0	0	0	p_Arthropoda	c_Arachnida	o_Araneae	f_Linyphiidae	sf__	g_Oreoneta	s_Oreoneta leviceps	BOLD:AAG5704	98802	TCTTGCTTCTCTGGAGGGTCATTCGGGCAGATCAATAGATTTTGCTATTTTTTCCTTGCATTTAGCAGGGGCATCTTCTATTATGGGGGCTATTAATTTTATTTAGGTTCCTTTATTTGTATGGTCTGTATTAATCACTGCTATTTTATTACTTTTATCTCTCCCGGTTTTAGCAGGGGCTATTACTATACTATTGACAGATCGTAATTTTAACACGTCTTTTTTTGACCCGTCGGGGGGAGGGGATCCTGTGTTATTTCAGCATTTATTT
OTU_4226	0	0	0	0	1	0	0	0	0	p_Arthropoda	c_Arachnida	o_Araneae	f_Linyphiidae	sf__	g_Oreoneta	s_Oreoneta leviceps	BOLD:AAG5704	98729	TCTTGCTTCTCTGGAGGGTCATTCGGGCAGATCAATAGATTTTGCTATTTTTTCCTTGCATTTAGCAGGGGCATCTTCTATTATGGGGGCTATTAATTTTATTTCGACTATTTTAAATATACGAGGGTATGGAATAACTATAGAAAAGGTTCCTTTATTTGTATGGTCTGTATTAATCACTGCTATTTTATTACTTTTATCTCTCCCGGTTTTAGCAGGGGCTATTACTATACTATCCTGTGTTATTTCAGCATTTATTT
OTU_4751	0	0	0	0	1	0	0	0	0	p_Arthropoda	c_Insecta	o_Coleoptera	f_Carabidae	sf_Patrobinae	g_Patrobus	s_Patrobus septentrionis	BOLD:ABW2229	100000	CCTTTCTTCAAGAGTTTCACATGCTGGGGCATCTGTAGATTTAGCAATTTTTAGATTACATTTAGCTGGAATTTCTTCTATTTTAGGTGCTGTAAATTTTATTACAACTATTATTAACATACGATCAGTAGGAATATCTTTTGATCGAATACCTTTATTTGTGTGATCAGTGGGGATTACAGCTCTACTTTTACTTTTATCATTACCAGTATTAGCAGGAGCAATTACAATATTATTAACTGATCGAAATTTAAATACTTCATTTTTTGACCCTGCTGGAGGAGGAGATCCAATTTTATACCAACACTTATTT
OTU_4210	0	0	0	0	1	0	0	0	0	p_Arthropoda	c_Arachnida	o_Araneae	f_Linyphiidae	sf__	g_Oreoneta	s_Oreoneta leviceps	BOLD:AAG5704	98513	TCTTGCTTCTCTGGAGGGTCATTCGGGCAGATCAATAGATTTTGCTATTTTTTCCTTGCATTTAGCAGGGGCATCTTCTATTATGGGGGCTATTAATTTTATTTCGACTATTTTAAATATACGAGGGTATGGAATAACTATAGAAAAGGTTCCTTTATTTGTATGGTCTGTATTAATCACTGCTATTTTATTACTTTTATCTCTCCCGGTTTTAGCAGGGGCTATTACTATACTATTGACAGATCGTAATTTTAACACATCTTTTTTTGGTCTGTATTTATCACCGCTATTTTATTACTTTTATCTCTCCCGGTTTTAGCAGGGGCTATTACTATACTATTGACAGATCGTAATTTTAACACGTCTTTTTTTGACCCGTCGGGGGGAGGGGATCCTGTG…
OTU_4790	0	0	0	0	1	0	0	0	0	p_Arthropoda	c_Insecta	o_Coleoptera	f_Carabidae	sf_Nebriinae	g_Nebria	s_Nebria rufescens	BOLD:ABW5824	99306	TTTATCTTCTACATTATCTCATTCAGGGGCATCTGTCGATATAGCTATTTTTAGATTACACTTAGCAGGAGTATCTTCTATTTTAGGTCCAGTTAACTTTATTACTACAATTATTAATATACGATCAATGGGAATAACATTTGATCGGATACCTCTTTTTGTTTGATCAGTCGGAATTACTGCATTACTATTACTTTTATCTTTACCCGTTCTAGCTGGAGCAATCACTATACTTTTAACTGATCGAAACTTAAATACAACTTTCTTTGACCCTGCTGGAGGAGGAGACCCAATCTTATACCAACACTTATTT
OTU_4910	0	0	0	0	0	1	0	0	0	p_Arthropoda	c_Insecta	o_Coleoptera	f_Carabidae	sf_Nebriinae	g_Nebria	s_Nebria rufescens	BOLD:ABW5824	100000	TTTATCATCTGGAATTGCCCATAGTGGAGCATCTGTCGATATAGCTATTTTTAGATTACACCTAGCAGGAGTATCTTCTATTTTAGGTGCAGTTAACTTTATTACTACAATTATTAATATACGATCAATGGGAATAACATTTGATCGGATACCTCTTTTTGTTTGATCAGTCGGAATGATTACACTTAGCAGGAGTATCTTCTATTTTAGGTGCAGTTAACTTTATTACTACAATTATTAATATACGATCAATGGGAATAACATTTGATCGGATACCTCTTTTTGTTTGATCAGTCGGAATTACTGCATTACTATTACTTTTATCTTTACCCGTTCTAGCTGGAGCAATCACTATACTTTTAACTGATCGAAACTTAAATACAACTTTCTTTGACCCTG…
OTU_5136	0	0	0	0	0	1	0	0	0	p_Arthropoda	c_Insecta	o_Diptera	f_Muscidae	sf_Coenosiinae	g_Spilogona	s_Spilogona megastoma	BOLD:AAP9046	100000	GTTATCTTCTAATATCGCTCATGGAGGAGCTTCTGTAGATTTAGCTATTTTTTCTTTACATTTAGCTGGAATTTCTTCTATTTTAGGAGCTGTTAATTTTATCACTACTGTAATTAATATACGATCAACAGGAATTACTTTTGATCGAATACCTTTATTTGTATGATCAGTAGTAATTACAGCTTTATTATTACTTTTATCATTGCCTGTATTAGCTGGAGCTATCACTATGTTATTAACAGATCGAAACTTAAATACTTCATTTTTTGATCCAGCAGGAGGAGGAGTTACAGCTTTATTATTACTTTTATCATTGCCTGTATTAGCTGGAGCTATCACTATGTTATTAACAGATCGAAACTTAAATACTTCATTTTTTGATCCAGCAGGAGGAGGAGA…
OTU_5179	0	0	0	0	0	1	0	0	0	p_Arthropoda	c_Insecta	o_Diptera	f_Muscidae	sf_Coenosiinae	g_Spilogona	s_Spilogona megastoma	BOLD:AAP9046	100000	GTTATCTTCTAATATCGCTCATGGAGGAGCTTCTGTAGATTTAGCTATTTTTTCTTTACATTTAGCTGGAATTTCTTCTATTTTAGGAGCTGTTAATTTTATCACTACTGTAATTAATATACGATCAACAGGAATTACTTTTGATCGAATACCTTTATTTGTATGATCAGTAGTAATTACAGCTTTATTATTACTTTTATCATTGCCTGTATTAGCTGGAGCTATCACTATGTTATTAACAGATCGAAACTTAAATACTTCATTTTTTGATCCAGCAGGACAACATTTATTT
OTU_4901	0	0	0	0	0	1	0	0	0	p_Arthropoda	c_Insecta	o_Hymenoptera	f_Ichneumonidae	sf_Cryptinae	g_Atractodes	s_Atractodes alpestris	BOLD:ABZ2717	99681	ATTATCTTTAAATATTAATCATGAAGGAATATCTATTGATATAGCTATTTTTTCTCTTCATCTTGCTGGAATATCATCAATTATAGGAGCAATTAATTTTATTACTACTATTATAAATATATTCCCTTTAAAATTAAAATTTGAACAATTAACTTTATTTACATGATCAATTTTAATTACTACAATCTTATTATTAATTGCAGTTCCTGTATTAGCAGGAGCAATTACTATATTATTAACTGATCGAAATTTAAATACTTCATTTTTTGATCCATCTGGGGGAGGGGATCCAATCTTATACCAACATCTATTT
OTU_5138	0	0	0	0	0	1	0	0	0	p_Arthropoda	c_Insecta	o_Lepidoptera	f_Noctuidae	sf_Noctuinae	g_Polia	s_Polia richardsoni	BOLD:AAA9583	99679	CTTTCATCTAATATTGCCCACAGAGGAAGATCTGTAGATTTAGCTATTTTTTCCTTACATCTAGCTGGTATTTCATCAATTTTAGGAGCTATTAATTTCATTACTACAATTATTAATATACGATTAAATAATTTATCTTTTGATCAAATACCTTTATTTATTTGAGCAGTAGGGATTACTGCATTTTTATTATTATTATCTTTACCCGTTTTAGCTGGAGCCATTACTATACTTTTAACAGATCGAAATTTAAATAAATCTTTTTTTGACCCTGCTGGAGGAGGGGATCCAATTTTATATCAACATTTATTT
OTU_4894	0	0	0	0	0	1	0	0	0	p_Arthropoda	c_Insecta	o_Lepidoptera	f_Geometridae	sf_Larentiinae	g_Entephria	s_Entephria caesiata	BOLD:AAB9028	99361	TCTATCCTCTAACATTGTCCATAGAGGAAGATCTGTAGATTTAGCTATTTTTTCCCTACATTTAGCTGGTATTTCTTCAATTTTAGGTGCAATTAATTTTATTACAACTATTATTAATATACGATTAAATAATATATTTTTTGATCAATTACCATTATTTGTTTGAGCTGTGGGAATTACAGCTTTTTTATTATTATTATCTTTACCCGTATTAGCTGGAGCTATTACTATGCTATTAACAGATCGAAATTTAAATACATCATTTTTTGATCCTGCAGGAGGAGGAGATCCAATTCTTTACCAACATTTATTT
OTU_5186	0	0	0	0	0	1	0	0	0	p_Arthropoda	c_Insecta	o_Diptera	f_Muscidae	sf_Coenosiinae	g_Spilogona	s_Spilogona megastoma	BOLD:AAP9046	99296	GTTATCTTCTAATATCGCTCATGGAGGAGCTTCTGTAGATTTAGCTATTTTTTCTTTACATTTAGCTGGAATTTCTTCTATTTTAGGAGCTGTTAATTTTATCACTACAGTAATTACAGCTTTATTATTACTTTTATCATTACCTGTATTAGCTGGAGCTATCACTATGTTATTAACAGATCGAAACTTAAATACTTCATTTTTTGATCCAGCAGGAGGAGGAGATCCTATTTTATACCAACATTTATTT
OTU_5388	0	0	0	0	0	1	0	0	0	p_Arthropoda	c_Arachnida	o_Araneae	f_Linyphiidae	sf__	g_Agyneta	s_Agyneta gulosa	BOLD:ABX2313	99342	TATTGCTGCTTTAGAGGGGCATGCTGGGAGATCTGTTGATTTTGCAATTTTTTCTTTACACTTGGCAGGGGCTTCTTCAATTATGGGGGCTATTAATTTTATTTCTACAATTTTAAATATACGAGGCTATGGGATAACTATAGAAAAGGTTCCTTTATTTGTTTGGTCTGTTCTTATTACAGCTGTTTTATTACTTTTATCTTTGCCTGTTTTGGCTGGGGCTATTACTATATTATTGACTGATCGTAATTTTAATACATCATTTTTTGATCCATCTGGGGGAGGGGATCCTGTTTTATTTCAACATTTATTT
OTU_3024	1	0	0	1	0	0	0	0	0	p_Arthropoda	c_Collembola	o_Entomobryomorpha	f_Entomobryidae	sf_Entomobryinae	g_Entomobrya	s_Entomobrya nivalis	BOLD:AAA8924	98507	TTTAGCTGCGGGTATTGCTCACGCAGGAGCCTCAGTTGACCTCTCAATTTTTAGTCTACACTTAGCAGGTGCTTCTTCAATTCTAGGGGCTGTAAATTTTATTACAACTATTATTATTATACGAACACCCGGCATATCCTGAGATCAAACACCTTTATTTGTTTGATCAGTTTTTTTAACAGCCATTTTACTTCTTCTTTCTTTACCTGTTTTAGCTGGTGCTATTACCATATTATTAACAGTTCGAAATCTTAATACttttttttttAACAGCCATTTTACTTCTTCTTTCTTTACCTGTTTTAGCTGGTGCTATTACCATATTATTAACAGATCGAAATCTTAATACGTCTTTTTTTGACCCTGCGGGAGGTGGGGACCCAATTTTATACCAACACT…
OTU_2993	1	0	0	1	0	0	0	0	0	p_Arthropoda	c_Collembola	o_Entomobryomorpha	f_Entomobryidae	sf_Entomobryinae	g_Entomobrya	s_Entomobrya nivalis	BOLD:AAA8924	98397	TTTAGCTGCGGGTATTGCACACGCAGGAGCCTCAGTTGACTTCTCAATTTTTAGTCTACACTTAGCAGGTGCTTCATCAATTCTAGGGGCTGTAAACTTTATTACAACTATTATTAATATACGAACACCCGGCATATCCTGAGATCAAACTCCTTTATTTGTTTGATCAGTTTTTTTAACAGCCATTTTACTTCTTCTTTCTTTACCTGTTTTAGCTGGTGCTATTACCATATTATTAACAGATCGAAATCTTAATACGTCTTTTTTTGACCCTGCGGGAGGTGGGGACCCAATTTTATACCAACACTTATTC
OTU_3610	1	0	0	1	0	0	0	0	0	p_Arthropoda	c_Collembola	o_Entomobryomorpha	f_Entomobryidae	sf_Entomobryinae	g_Entomobrya	s_Entomobrya nivalis	BOLD:AAA8924	98083	TTTAGCTGCGGGTATTGCTCACGCAGGAGCCTCAGTTGACCTCTCAATTTTTAGTCTACACTTAGCAGGTGCTTCTTCAATTCTAGGGGCTGTAAATTTTATTACAACTATTATTAATATGCGAACAACAGGCATATTCTGAGATCAAACACCTTTATTTGTTTGATCAGTTTTTTTAACAGCCATTTTACTTCTTCTATCTTTACCTGTTTTAGCTGGTGCTATTACCATATTATTCACAGATCGAAATCTTAATACGTCTTTTTTTGACCCTGCGGGAGGTGGGGACCCAATTTTATACCAACACTTATTT
OTU_3445	0	0	1	1	0	0	0	0	0	p_Arthropoda	c_Insecta	o_Coleoptera	f_Carabidae	sf_Nebriinae	g_Nebria	s_Nebria rufescens	BOLD:ABW5824	98936	TCTGTCCTCTCTTTTAGGGCACGGTGAATTTTCTGTGGATTTTGCTATTTTTAGATTACACTTAGCAGGAGTATCTTCTATTTTAGGTGCAGTTAACTTTATTACTACAATTATTAATATACGATCAATGGGAATAACATTTGATCGGATACCTCTTTTTGTTTGATCAGTCGGAATTACTGCATTACTATTACTTTTATCTTTACCCGTTCTAGCTGGAGCAATCACTATACTTTTAACTGATCGAAACTTAAATACAACTTTCTTTGACCCTGCTGGAGGAGGAGACCCAATCTTATACCAACACTTATTT
OTU_3163	0	0	1	0	1	0	0	0	0	p_Arthropoda	c_Insecta	o_Hemiptera	f_Aphididae	sf_Calaphidinae	g_Euceraphis	s_Euceraphis punctipennis	BOLD:ABA1021	100000	TCTTTCAAATAATATTGCACATAATAATATTTCAGTAGACTTAACAATTTTTTCTTTACACCTTGCAGGAATCTCTTCCATTTTAGGAGCAATTAATTTTATTTGTACAATTTTAAATATAATACCCAATAACATAAAAATAAATCAAATTCCTTTATTTCCCTGATCAATTTTAATCACAGCTATTCTATTAATTTTATCTTTACCAGTTTTAGCTGGAGCAATTACAATACTATTAACCGATCGAAATTTAAATACTTCTTTTTTTGATCCATCTGGAGGAGGAGACCCAATCCTTTATCAACATTTATTT
OTU_2265	0	0	11	0	0	1	0	0	0	p_Arthropoda	c_Insecta	o_Diptera	f_Muscidae	sf_Coenosiinae	g_Spilogona	s_Spilogona megastoma	BOLD:AAP9046	99333	ACTAGCCAGAGTCATTGCTCATAGAGGAGCTTCTGTAGATTTAGCTATTTTTTCTTTACATTTAGCTGGAATTTCTTCTATTTTAGGAGCTGTTAATTTTATCACTACTGTAATTAATATACGATCAACAGGAATTACTTTTGATCGAATACCTTTATTTGTATGATCAGTAGTAATTACAGCTTTATTATTACTTTTATCATTGCCTGTATTAGCTGGAGCTATCACTATGTTATTAACAGATCGAAACTTAAATACTTCATTTTTTGATCCAGCAGGAGGAGGAGATCCTATTTTATACCAACATTTATTT
OTU_3035	0	0	0	2	0	0	0	0	0	p_Arthropoda	c_Collembola	o_Entomobryomorpha	f_Entomobryidae	sf_Entomobryinae	g_Entomobrya	s_Entomobrya nivalis	BOLD:AAA8924	98519	TTTAGCTGCGGGTATTGCTCACGCAGGGGCCTCAGTTGACCTCTCAATTTTTAGTCTACACTTAGCGGGTGCTTCTTCAATTCTAGGGGCTGTAAATTTTATTACAACTATTATTAATATACGAACACCTGGCATATCCTGGGATCAAACACCTTTATTTGTTTGATCAGTTTTTTTAACAGCCATTTTACTTCTTCTTTCTTTACCTGTTTTAGCTGGTGCTATTACCATATTATTAACAGATCGAAATTTTATAACatttttttttgatcaatttttttaacagccatttttcttcttctttcttttcctgttttAGCTGGTGCTTTTACCATATTATTAACAGATCGAAATCTTAATACATCTTTTTTTGACCCTGCGGGAGGTGGGGACCCAATT…
OTU_3703	0	0	0	2	0	0	0	0	0	p_Arthropoda	c_Collembola	o_Entomobryomorpha	f_Entomobryidae	sf_Entomobryinae	g_Entomobrya	s_Entomobrya nivalis	BOLD:AAA8924	98083	TTTAGCTGCGGGTATTGCTCATGCAGGAGCCTCAGTTGACCTCTCAATTTTTAGTCTACACTTAGCAGGTGCTTCTTCAATTCTAGGGGCTGTAAATTTTATTACAACTATTATTAATATACGAACAGTCGGCATATCCTGAGATCAAACCCCTCTATTTGTTTGATCAGTTTTTTTAACAGCCATCTTACTTCTTCTTTCTTTACCTGTTTTAGCTGGTGCTATTACCATATTATTAACAGATCGAAATCTTAATACGTCTTTTTTTGACCCTGCGGGAGGTGGGGACCCAATTTTATACCAACACTTATTT
OTU_3044	0	0	0	2	0	0	0	0	0	p_Arthropoda	c_Collembola	o_Entomobryomorpha	f_Entomobryidae	sf_Entomobryinae	g_Entomobrya	s_Entomobrya nivalis	BOLD:AAA8924	98083	TTTAGCTGCGGGAATTGCTCACGCAGGAGCCTCAGTAGACTTCTCAATTTTTAGTCTACACTTAGCAGGTGCTTCTTCAATTCTAGGGGCTGTAAATTTTATTACAACTATTATTAATATACGAACAACCGGCATATCCTGAGATCAAACACCTTTATTTGTTTGATCAGTTTTTTTAACAGCCATTTTACTTCTTCTTTCTTTACCTGTTTTAGCTGGTGCTATTACTATATTATTAACAGATCGAAATCTTAATACGTCTTTTTTTGACCCTGCGGGAGGTGGGGACCCAATTCTATACCAACACTTATTT
OTU_3048	0	0	0	2	0	0	0	0	0	p_Arthropoda	c_Collembola	o_Entomobryomorpha	f_Entomobryidae	sf_Entomobryinae	g_Entomobrya	s_Entomobrya nivalis	BOLD:AAA8924	98083	TTTAGCTGCGGGTATTGCCCACGCAGGAGCCTCAGTTGACCTCTCAATTTTTAGTCTACACTTAGCAGGTGCTTCTTCAATTCTAGGGGCTGTCAATTTTATTACAACTATTATTAATATACGAACACCCGGCATATCCTGAGATCAAACACCTTTATTTGTTTGATCAGTTTTTTTAACAGCCATCCTACTTCTTCTTTCTTTACCTGTTTTAGCTGGTGCTATTACCATATTATTAACAGATCGAAACCTTAATACGTCTTTCTTTGACCCTGCGGGAGGTGGGGACCCAATTTTATACCAACACTTATTT
OTU_3630	0	0	0	2	0	0	0	0	0	p_Arthropoda	c_Collembola	o_Entomobryomorpha	f_Entomobryidae	sf_Entomobryinae	g_Entomobrya	s_Entomobrya nivalis	BOLD:AAA8924	98007	TTTATCATCGAATATTGCTCACGCAGGGGCCTCAGTTGATTTATCAATTTTTAGTCTACACTTAGCGGGTGCTTCTTCAATTCTAGGGGCTGTAAATTTTATTACAACTATTATTAATATACGAACACCTGGCATATCCTGGGATCAAACACCTTTATTTGTTTGATCAGTTTTTTTAACAGCCTTTTTACTTCTTCTTTCTTTACCTGTTTTAGCTGGTGCTATTACCATATTATTAACAGATCGAAATCTTAATACGTCTTTTTTTGACCCTGCGGGAGGTGGGGACCCAATTTTATACCAACACTTATTT
OTU_4757	0	0	0	0	2	0	0	0	0	p_Arthropoda	c_Arachnida	o_Araneae	f_Linyphiidae	sf__	g_Erigone	s_Erigone psychrophila	BOLD:AAD1748	100000	TTTATCTTCTTTAGAGGGTCATTCAGGTAGTTCTGTTGATTTTGCAATTTTTTCTTTACATTTAGCTGGTGCTTCATCTATTATAGGGGCTATTAACTTTATTTCTACAATTTTGAATATACGTGGATATGGAATATCTATAGAAAAAGTTCCTTTATTTGTGTGATCTGTTTTAATTACAGCTGTGTTATTATTATTATCTTTACCTGTTCTTGCAGGAGCTATTACTATACTTTTAACTGATCGAAACTTTAATACTTCTTTTTTCGACCCCTGATCCTGTATTATTTCAACATTTGTTT
OTU_4485	0	0	0	0	2	0	0	0	0	p_Arthropoda	c_Arachnida	o_Opiliones	f_Phalangiidae	sf__	g_Mitopus	s_Mitopus morio	BOLD:AAU0453	99642	TTTATCAAGAAATATTGCGCATACAGGGGCTTCAGTAGATTTAACAATCTTTTCTTTACACCTAGCTGGTATTTCTTCAATCTTAGGAGCTATTAATTTTATTACTACTATTATTAATATACGAACACAAGGAATAATCCTAGAACGAATACCATTATTTGTATGATCCGTAAAAATTACAGCAATTTTATTATTATTATCTTTACCTGTGTTAGCAGGAGCAATTACAATACTTTTAACAGACCGAAATTTTAATACTTCTTTTTTTGATCCAGCTGGATCTTATACCAACATTTATTC
OTU_3310	0	0	0	0	0	2	0	0	0	p_Arthropoda	c_Insecta	o_Lepidoptera	f_Nymphalidae	sf_Satyrinae	g_Erebia	s_Erebia pandrose	BOLD:AAB3454	100000	TTTCATCTAATATTGCTCATAGTGGAGCTTCTGTTGATTTAGCAATTTTTTCCTTACATTTAGCTGGAATTTCATCAATTCTTGGAGCTATTAACTTTATTACAACAATTATTAATATACGAATTAATAATATATCTTATGATCAAATACCATTATTTGTTTGAGCTGTAGGAATTACTGCATTATTATTATTACTTTCATTACCTGTATTAGCTGGAGCTATTACAATACTTCTTACAGATCGAAATTTAAATACTTCTTTTTTCGATCCTGCAGGAGGTGGAGATCCTATTTTATATCAACACTTATTT
OTU_5160	0	0	0	0	0	2	0	0	0	p_Arthropoda	c_Insecta	o_Diptera	f_Muscidae	sf_Coenosiinae	g_Spilogona	s_Spilogona megastoma	BOLD:AAP9046	98973	ATTATCAGCTATTCAAAGTCATAGTGGAGGAGCTGTAGATTTAGCTATTTTTTCTTTACATTTAGCTGGAATTTCTTCTATTTTAGGAGCTGTTAATTTTATCACTACTGTAATTAATATACGATCAACAGGAATTACTTTTGATCGAATACCTTTATTTGTATGATCAGTAGTAATTACAGCTTTATTATTACTTTTATCATTGCCTGTATTAGCTGGAGCTATCACTATGTTATTAACAGATCGAAACTTAAATACTTCATTTTTTGATCCAGCAGGAGGAGGAGATCCTATTTTATACCAACATTTATTT
OTU_3275	0	0	0	0	0	2	0	0	0	p_Arthropoda	c_Insecta	o_Hemiptera	f_Aphididae	sf_Eriosomatinae	g_Eriosoma	s_Eriosoma anncharlotteae	BOLD:ACJ6942	98403	CCTATCTAATAATATTGCTCATAATAATATTTCTGTTGATTTAACCATCTTTTCTTTACACTTAGCAGGAATTTCATCAATCTTAGGAGCAATTAATTTTATTTGCACAATTATAAATATAATACCAAATAACATAAAATTAAATCAGATCCCATTATTCCCATGATCAATTTTAATTACTGCAATTCTTTTAATTTTATCTTTACCAGTTTTAGCCGGTGCTATTACTATATTATTAACAGATCGAAATTTAAATACATCTTTTTTTGATCCATCAGGAGGAGGAGATCCAATTTTATATCAACATTTATTT
OTU_3037	1	0	0	2	0	0	0	0	0	p_Arthropoda	c_Collembola	o_Entomobryomorpha	f_Entomobryidae	sf_Entomobryinae	g_Entomobrya	s_Entomobrya nivalis	BOLD:AAA8924	100000	TTTAGCAGGAAACCTAGCAGGAGCCTCAGTTGACCTCTCAATTTTTAGTCTACACTTAGCAGGTGCTTCTTCAATTCTAGGGGCTGTAAATTTTATTACAACTATTATTAATATACGAACACCCGGCATATCCTGAGATCAAACACCTTTATTTGTTTGATCAGTTTTTTTAACAGCCATTTTACTTCTTCTTTCTTTACCTGTTTTAGCTGGTGCTATTACCATATTATTAACAGATCGAAATCTTAATACGTCTTTTTTTGACCCTGCGGGAGGTGGGGACCCAATTTTATACCAACACTTATTT
OTU_3045	6	0	0	2	0	0	0	0	0	p_Arthropoda	c_Collembola	o_Entomobryomorpha	f_Entomobryidae	sf_Entomobryinae	g_Entomobrya	s_Entomobrya nivalis	BOLD:AAA8924	98990	CTTAGCAGGCAACCTAGCCCATGCAGGAGCCTCAGTTGACCTCTCAATTTTTAGTCTACACTTAGCAGGTGCTTCTTCAATTCTAGGGGCTGTAAATTTTATTACAACTATTATTAATATACGAACACCTGGCATATCCTGGGATCAAACACCTTTATTTGTTTGATCAGTTTTTTTAACAGCCATTTTACTTCTTCTTTCTTTACCTGTTTTAGCTGGTGCTATTACCATATTATTAACAGATCGAAATCTTAATACATCTTTTTTTGACCCTGCGGGAGGTGGGGACCCAATTTTATACCAACACTTATTT
OTU_3047	0	0	0	3	0	0	0	0	0	p_Arthropoda	c_Collembola	o_Entomobryomorpha	f_Entomobryidae	sf_Entomobryinae	g_Entomobrya	s_Entomobrya nivalis	BOLD:AAA8924	98083	TTTAGCTGCGGGTATTGCTCACGCAGGAGCTTCAGTTGACCTCTCAATTTTTAGTCTACACTTAGCAGGTGCTTCTTCAATTCTAGGGTCTGTAAATTTTATTACAACTATTATTAATATACGAACACCCGGAATATCCTGAGATCAAACACCTTTATTTGTTTGATCAGTTTTTTTAACAGCCATTCTACTTCTTCTTTCTTTACCTGTTTTAGCTGGTGCTATTACCATATTATTAACAGATCGAAATCTTAATACTTCTTTTTTTGACCCTGCGGGAGGTGGTGACCCAATTTTATACCAACACTTATTT
OTU_3684	0	0	0	3	0	0	0	0	0	p_Arthropoda	c_Collembola	o_Entomobryomorpha	f_Entomobryidae	sf_Entomobryinae	g_Entomobrya	s_Entomobrya nivalis	BOLD:AAA8924	98065	TTTAGCGGCGGGTATTGCTCACGCAGGAGCCTCAGTTGACGTCTCAATTTTTAGTCTACACTTAGCAGGTGCTTCTTCAATTCTAGGGGCTGTAAATTTTATTACAACTATTATTAATATACGAACACCCGGCATATCCTGAGATCAAACACCTTTATTTGTTTGATCAGTTTTTTTAACAGCCATTTTACTTCTTCTTTCTTTACCTGTTTTAGCTGGTGCTATTACCATATTATTAACAGATCGAAATCTTAATACGTCTTTTTTTGACCCTGCGGGCGGTGGCGACCCAATTTTCTTCCAACACTTACTT
OTU_3128	0	0	0	0	3	0	0	0	0	p_Arthropoda	c_Insecta	o_Diptera	f_Keroplatidae	sf_Macrocerinae	g_Macrocera	s_Macrocera parva	BOLD:ACJ1517	98722	TCTATCAACAACTATCTCTCATTCAGGAGCATCAGTAGATTTAGCAATTTTTTCATTACATTTAGCAGGAATTTCATCTATTTTAGGGGCAGTAAATTTTATTACAACTATTATTAATATACGATCCCCAGGTATAAATTTTGATATAATACCTTTATTTGTTTGATCTGTATTAATTACTGCTATTTTATTACTTTTATCCCTCCCAGTATTAGCTGGAGCTATTACAATACTATTAACAGACCGAAATTTAAATACTTCTTTTTTTGACCCTGCAGGAGGGGGAGACCCAATTTTATACCAACATTTATTT
OTU_2974	0	0	0	0	0	3	0	0	0	p_Arthropoda	c_Insecta	o_Diptera	f_Sciaridae	sf_Megalosphyinae	g_Bradysia	s_Bradysia normalis	BOLD:ACM6005	100000	TTTATCTTCAACATTATCCCATTCAGGAGCATCAGTTGATTTATCAATTTTTTCCCTTCATTTAGCTGGTATTTCTTCAATTTTAGGGGCTGTAAATTTTATTTCAACTATTATTAATATACGGGCCCCAGGTATATCTTTTGATAAAATACCTTTATTTATTTGATCAGTATTAATTACAGCAGTTTTACTATTATTATCATTACCTGTTTTAGCGGGAGCTATTACTATATTATTAACAGATCGAAATTTAAATACTTCATTCTTTGATCCTGCTGGAGGAGGGGACCCAATCTTATATCAACACTTATTT
OTU_2546	0	0	0	5	0	0	0	0	0	p_Arthropoda	c_Collembola	o_Entomobryomorpha	f_Entomobryidae	sf_Entomobryinae	g_Entomobrya	s_Entomobrya nivalis	BOLD:AAA8924	98403	TTTAGCTGCGGGTATTGCTCACGCAGGAGCCTCAGTTGATCTCTCAATTTTTAGTCTACACTTAGCAGGTGCTTCTTCAATTCAAGGGGCTGTAAATTTTATTACAACTATTATTAATATACGAACATCCGGGATATCCTGAGATCAAACACCTTTATTTGTTTGATCAGTTTTTTTAACAGCCATTTTACTTCTTCTTTCTTTACCTGTTTTAGCTGGTGCTATTACCATATTATTAACAGATCGAAATCTTAATACGTCTTTTTTTGACCCTGCGGGAGGTGGGGACCCAATTTTATACAAACACTTATTT
OTU_2821	1	0	0	5	0	0	0	0	0	p_Arthropoda	c_Collembola	o_Entomobryomorpha	f_Entomobryidae	sf_Lepidocyrtinae	g_Lepidocyrtus	s_Lepidocyrtus lanuginosus	BOLD:AAT9557	99666	CTTAGCAGGCAACCTAGCCCACGCGGGGGCTTCAGTAGACCTTTCTATTTTTAGCCTACACTTGGCCGGTGCTTCTTCTATTCTAGGGGCAGTAAATTTTATCACAACTATCATTAACATACGAACCCCGGGCCTATCGTGGGACCAAACCCCTCTTTTTGTCTGATCTGTTTTTTTAACAGCCATTCTTCTTCTTTTATCTCTACCCGTGCTAGCTGGCGCCATTACTATGCTACTCACCGATCGCAACCTAAATACATCCTTTTTCGACCCGGCCGGAGGAGGAGACCCCATTTTATACCAACATTTGTTT
OTU_2715	1	0	0	5	0	0	0	0	0	p_Arthropoda	c_Collembola	o_Entomobryomorpha	f_Entomobryidae	sf_Entomobryinae	g_Entomobrya	s_Entomobrya nivalis	BOLD:AAA8924	98403	TTTAGCTGCGGGTATTGCTCACGCAGGAGCCTCAGTTTACCTCTCAATTTTTAATCTAAACTTAGCAGGTGCTACTTCAATTCTAGGGGCTGCAAATTTTATTACAACTATTATTAATATACGAACACCCGGCATATCCTGAGATCAAACACCTTTATTTGTTTGATCAGTTTTTTTAACAGCCATTTTACTTCTTCTTTCTTTACCTGTTTTAGCTGGTGCTATTACCATATTATTAACAGATCGAAATCTTAATACGTCTTTTTTTGACCCTGCGGGAGGTGGGGACCCAATTTTATACCAACACTTATTT
OTU_2542	0	0	0	6	0	0	0	0	0	p_Arthropoda	c_Insecta	o_Diptera	f_Mycetophilidae	sf_Gnoristinae	g_Coelosia	s_Coelosia silvatica	BOLD:ACJ6363	100000	ATTATCTTCTACTATTGCACATGCTGGAGCCTCTGTAGATTTAGCTATTTTTTCTTTACATTTAGCAGGAATTTCTTCAATTTTAGGAGCAGTAAATTTTATTACTACTATTATTAATATACGAGCTCCTGGAATTTCATTTGATCGAATACCTTTATTCGTATGATCAGTATTAATTACAGCTATTTTATTATTACTATCTCTTCCTGTACTAGCTGGAGCTATTACAATACTATTAACAGATCGAAATTTAAATACTTCTTTTTTCGATCCTGCTGGAGGAGGAGATCCTATTCTTTATCAACACTTATTT
OTU_2589	0	0	0	0	0	6	0	0	0	p_Arthropoda	c_Insecta	o_Diptera	f_Sciaridae	sf_Megalosphyinae	g_Bradysia	s_Bradysia flavipila	BOLD:AAH3929	98980	TTTATCAAGAAATATTGCGCATACAGGGGCTTCAGTCGATTTATCAATCTTTTCCCTCCATCTAGCCGGTATTTCATCAATTTTAGGGGCCGTAAATTTCATTTCTACTATTATTAATATACGGGCCCCCGGAATATCATTTGATAAAATACCATTATTTGTGTGATCTGTCTTAATTACTGCCGTATTACTATTGCTATCTTTACCAGTTCTAGCCGGGGCAATTACAATATTATTAACAGACCGAAACTTGAATACCTCATTTTTTGACCCCGCCGGAGGGGGAGACCCTATCCTATATCAACATTTATTT
OTU_4899	0	0	0	5	0	1	0	0	0	p_Arthropoda	c_Arachnida	o_Opiliones	f_Phalangiidae	sf__	g_Mitopus	s_Mitopus morio	BOLD:AAU0453	99320	ACTATCTTCAACTTTGTCCCATTCAGGGGCTTCAGTAGATTTAACAATCTTTTCTTTACACCTAGCTGGTATTTCTTCAATCTTAGGAGCTATTAATTTTATTACTACTATTATTAATATACGAACACAAGGAATAATCCTAGAACGAATACCATTATTTGTATGATCCGTAAAAATTACAGCAATTTTATTATTATTATCTTTACCTGTATTAGCAGGAGCAATTACAATACTTTTAACAGACCGAAATTTTAATACTTCTTTTTTTGATCCAGCAGGGGGAGGAGACCCTATTTTATACCAACATTTATTC
OTU_2714	1	0	0	6	0	0	0	0	0	p_Arthropoda	c_Collembola	o_Entomobryomorpha	f_Entomobryidae	sf_Entomobryinae	g_Entomobrya	s_Entomobrya nivalis	BOLD:AAA8924	98403	TTTAGCTGCGGGTATTGCTCACGCAGGAGCCTCAGTTGACCTCTCAATCTTTAGTCTACACTTAGCAGGTGCTTCTTCAATTCTAGGGGCTGTAAATTTTATTACAACTATTATTAATATACGAACACCCGGCAAATCCTGAGATCAAACACCTTTATTTGTTTGGTCAGATTTTTTATCAGCCATTTTACTTCTTCTTTCTTTACCTGTTTTAGCTGGTGCTATTACCATATTATTAACAGATCGAAATCTTAATACGTCTTTTTTTGACCCTGCGGGAGGTGGGGACCCAATTTTATACCAACACTTATTT
OTU_2496	0	0	0	0	7	0	0	0	0	p_Arthropoda	c_Insecta	o_Diptera	f_Calliphoridae	sf_Calliphorinae	g_Pollenia	s_Pollenia rudis	BOLD:AAH3035	100000	TCTATCTTCTAATATTGCTCATGGAGGAGCTTCTGTTGATTTAGCTATCTTTTCCCTTCATTTAGCAGGAATTTCTTCAATTTTAGGAGCAGTTAATTTTATTACAACTGTTATTAATATGCGATCTACAGGAATTACATTTGACCGAATACCTTTATTTGTTTGATCTGTAGTAATTACAGCATTATTACTCCTTTTGTCCTTACCTGTATTAGCAGGAGCTATTACTATATTATTAACAGATCGAAATTTAAATACTTCATTTTTTGACCCTGCAGGAGGAGGTGATCCAATTTTATACCAACATTTATTT
OTU_2476	1	0	0	7	0	0	0	0	0	p_Arthropoda	c_Collembola	o_Entomobryomorpha	f_Entomobryidae	sf_Entomobryinae	g_Entomobrya	s_Entomobrya nivalis	BOLD:AAA8924	98403	TTTAGCTGCGGGTATTGCTCACGCAGGAGCCTCAGTTGACCTCACAATTTTTAGTTTACACTTAGCAGGTGCTTCTTCAATTCTAGGGGCTGTAAATTTTATTACAACTATTATTAATATACGGACACCCGGCATGTCCTGAGATCAAACACCTTTATTTGTATGATCAGTTTTTTTAACAGCCATTTTACTTCTTCTTTCTTTACCTGTTTTAGCTGGTGCTATTACCATATTATTAACAGATCGAAATCTTAATACGTCTTTTTTTGACCCTGCGGGAGGTGGGGACCCAATTTTATACCAACACTTATTT
OTU_2477	0	0	0	8	0	0	0	0	0	p_Arthropoda	c_Collembola	o_Entomobryomorpha	f_Entomobryidae	sf_Entomobryinae	g_Entomobrya	s_Entomobrya nivalis	BOLD:AAA8924	98397	GTTAGCTGCGGGTATTGCTCACGCAGGAGCCTCAGTTGACCTCTCTATTTTTAGTCTACACTTAGCAGGTGCTTCTTCAATTCTAGGGGCTGTAAATTTTATTACAACTATTATTAATATACGAACACCCGGCATATCCTGTGATCAAACACCTTTATTTGTTTGATCAGTTTTTTTAACAGCCATTTTACTTCTTCTTTCTTTGCCTGTTTTAGCTGGTGCTATTACCATATTATTAACAGATCGAAACCTCAATACGTCTTTTTTTGACCCTGCGGGAGGTGGGGACCCAATTTTATACCAACACTTATTT
OTU_491	0	769	0	0	8	0	0	0	0	p_Arthropoda	c_Insecta	o_Diptera	f_Scathophagidae	sf_Scathophaginae	g_Microprosopa	s_Microprosopa pallidicauda	BOLD:AAU6588	98397	TTTATCTTCTAATATTGCTCATGGAGGAGCTTCTGTTGATTTAGCAATTTTTTCTCTTCATTTAGCAGGAATTTCTTCAATTTTAGGAGCTGTAAATTTTATTACAACTGTAATTAATATACGATCAACAGGAATTACTTTTGATCGAATACCTTTATTTGTATGATCTGTAGTAATTACAGCTTTATTATTACTTTTATCTTTACCTGTTTTAGCTGGAGCTATTACTATATTATTAACAGATCGAAATCTTAATACTTCATTTTTTGACCCCGCAGGAGGAGGAGATCCAATTTTATATCAACATTTATTT
OTU_4456	0	0	0	7	2	0	0	0	0	p_Arthropoda	c_Arachnida	o_Araneae	f_Linyphiidae	sf__	g_Improphantes	s_Improphantes complicatus	BOLD:AAB5831	100000	TCTCGCTTCTTTAGAAGGACATTCTGGGAGATCTGTAGATTTTGCAATTTTTTCTTTACATTTAGCTGGAGCTTCTTCAATTATGGGGGCTATTAATTTTATTTCTACTATTATTAATATGCGAGGATACGGAGTTTCTATAGAAAAAGTTCCTTTATTTGTATGATCTGTTTTAATTACGGCTGTATTATTGTTATTGTCTTTACCTGTGTTAGCAGGTGCTATCACTATATTGTTAACTGATCGTAATTTTAATACCTCTTTTTTTGATCCAGCTggggggggTGACCCAATCTTATACCAACACCTATTC
OTU_2342	0	0	0	0	0	10	0	0	0	p_Arthropoda	c_Insecta	o_Diptera	f_Sciaridae	sf_Megalosphyinae	g_Ctenosciara	s_Ctenosciara hyalipennis	BOLD:AAH3983	99361	TTTATCTTCTACTTTGTCTCATTCTGGTGCTTCAGTAGACCTTTCTATTTTCTCACTTCATTTAGCTGGTATCTCTTCTATTTTAGGTGCAGTAAATTTTATTTCTACAATTATTAATATACGAACCCCAGGAATATCTTTTGATAAAATACCTTTATTTGTATGATCTGTATTAATTACAGCAATTTTACTATTATTGTCTTTACCTGTATTAGCCGGAGCAATTACTATATTATTAACTGATCGAAATTTAAATACTTCTTTTTTTGACCCAGCTGGTGGTGGGGATCCTATTCTATATCAACATTTATTT
OTU_2151	0	0	0	15	0	0	0	0	0	p_Arthropoda	c_Insecta	o_Diptera	f_Sciaridae	sf_Cratyninae	g_Corynoptera	s_Corynoptera alpina	BOLD:AAH4029	98083	TCTATCCTCTACTTTATCTCATTCAGGAGCTTCTGTAGATTTATCCATCTTTTCTTTACATCTTGCTGGTATTTCTTCTATTTTGGGAGCTGTAAATTTTATTTCAACTATTATTAATATACAAGCCCCTGGTATATCTTTTGATAAAATACCTCTTTTTGTATGGTCGGTTTTAATTACAGCTATTTTATTACTCCTATCTCTTCCTGTACTAGCTGGGGCCATTACTATATTATTAACAGACCGGAACTTAAATACTTCTTTTTTTGATCCAGCTGGTGGAGGGGACCCAATTTTATATCAACACTTATTC
OTU_2119	0	0	0	0	0	17	0	0	0	p_Arthropoda	c_Insecta	o_Diptera	f_Chironomidae	sf_Orthocladiinae	g_Metriocnemus	s_Metriocnemus picipes	BOLD:AAI1572	99623	TCTTTCCTCTAGTATTGCTCATGCTGGGGCATCCGTAGATTTAGCAATTTTTTCACTACATCTTGCTGGAATTTCATCTATTTTAGGAGCTGTAAATTTTATTACAACTGTAATTAATATACGCTCAGAAGGAATTTCATTTGACCGGATACCTCTTTTTGTTTGATCAGTAGTTATTACCGCAGTTTTATTATTACTTTCTTTACCTGTTTTAGCCGGAGCTATCACAATATTACTAACAGACCGAAACATAAATACTTCATTTTTTGACCCTGCTGGAGGAGGGGACCCTATTCTATATCAACATTTATTT
OTU_2059	0	0	0	16	1	1	0	0	0	p_Arthropoda	c_Collembola	o_Entomobryomorpha	f_Entomobryidae	sf_Lepidocyrtinae	g_Lepidocyrtus	s_Lepidocyrtus lanuginosus	BOLD:AAT9557	100000	TTTATCAAGAAATATTGCACATACAGGGGCTTCAGTAGACCTTTCTATTTTTAGCCTACACTTGGCCGGTGCTTCTTCTATTCTAGGGGCAGTAAATTTTATCACAACTATCATTAACATACGAACCCCGGGCCTATCGTGGGACCAAACCCCTCTTTTTGTCTGATCTGTTTTTTTAACAGCCATTCTTCTTCTTTTATCTCTACCCGTGCTAGCTGGCGCCATTACTATGCTACTCACCGATCGCAACCTAAATACATCCTTTTTCGACCCGGCCGGAGGAGGAGACCCCATTTTATACCAACATTTATTT
OTU_3123	0	8	0	0	19	0	0	0	0	p_Arthropoda	c_Insecta	o_Diptera	f_Sciaridae	sf_Cratyninae	g_Corynoptera	s_Corynoptera blanda	BOLD:ABA5293	98039	TTTATCTTCAACTTTATCTCATTCAGGGGCTTCTGTCGATTTATCAATTTTTTCTTTACATTTAGCGGGTATTTCTTCAATCTTGGGGGCTGTTAATTTCATTTCTACTATTATTAATATACGAACCCCTGGAATATCTTTTGATAAAATACCTTTATTTATTTGATCAGTATTAATTACTGCTATTTTATTATTATTGTCATTACCCGTATTAGCCGGAGCTATTACTATACTATTAACAGATCGAAATTTAAATACTTCTTTTTTTGATCCAGCGGGAGGAGGGGACCCAATTTTATATCAACACCTATTC
OTU_2891	21	0	0	0	22	0	0	0	0	p_Arthropoda	c_Arachnida	o_Araneae	f_Linyphiidae	sf__	g_Oreoneta	s_Oreoneta leviceps	BOLD:AAG5704	98932	TCTTGCTTCTCTGGAGGGTCATTCGGGCAGATCAATAGATTTTGCTATTTTTTCCTTGCATTTAGCAGGGGCATCTTCTATTATGGGGGCTATTAATTTTATTTCGACTATTTTAAATATACGAGGGTATGGAATAACTATAGAAAAGGTTCCTTTATTTGTATGGTCTGTATTAATCACTGCTATTTTATTACTTTTATCTCTCCCGGTTTTAGCAGGGGCTATTACTATACTATTGACAGATCGTAATTTTAACACGTCTTTTTTTGACCCGTCGGGGGTGGTGACCCAATCTTATACCAACACCTATTC
OTU_2266	0	0	105	0	0	22	0	0	0	p_Arthropoda	c_Insecta	o_Diptera	f_Muscidae	sf_Coenosiinae	g_Spilogona	s_Spilogona megastoma	BOLD:AAP9046	98333	TCTTTCATCCGGAATTGCACATGGAGGAGCTTCTGTAGATTTAGCTATTTTTTCTTTACATTTAGCTGGAATTTCTTCTATTTTAGGAGCTGTTAATTTTATCACTACTGTAATTAATATACGATCAACAGGAATTACTTTTGATCGAATACCTTTATTTGTATGATCAGTGGTAATTACAGCTTTATTATTACTTTTATCATTACCCGTATTAGCTGGAGCTATCACTATGTTATTAACAGATCGAAACTTAAATACTTCATTTTTTGATCCAGCAGGAGGAGGAGATCCTATTTTATACCAACATTTATTT
OTU_1761	0	0	0	0	0	33	0	0	0	p_Arthropoda	c_Insecta	o_Coleoptera	f_Carabidae	sf_Harpalinae	g_Amara	s_Amara alpina	BOLD:ACF5385	99681	TTTATCATCTAATATTGCTCACGCCGGAGCTTCGGTAGATTTAGCTATTTTTAGATTACATTTAGCTGGAATTTCCTCTATTTTAGGAGCAGTAAATTTTATTACGACAATTATTAATATACGAACAGTAGGAATAACATTTGATCGAATACCTTTATTTGTATGATCAGTAGGAATTACTGCTTTATTATTACTTCTTTCTTTACCAGTTTTAGCAGGAGCTATTACTATACTTTTAACAGACCGAAATTTAAATACTTCTTTTTTTGACCCTGCGGGTGGAGGTGATCCAATTTTATACCAACATTTATTT
OTU_1690	0	0	0	0	0	41	0	0	0	p_Arthropoda	c_Insecta	o_Diptera	f_Calliphoridae	sf_Calliphorinae	g_Calliphora	s_Calliphora loewi	BOLD:AAB6579	100000	TTTATCTTCTAATATTGCTCATGGAGGAGCTTCTGTTGATTTAGCTATTTTTTCTTTACACTTAGCAGGAATTTCTTCAATTTTAGGAGCTGTAAATTTTATTACTACAGTTATTAATATACGATCAACAGGAATTACATTCGACCGAATACCATTATTTGTTTGATCCGTAGTAATTACAGCTTTATTACTTTTATTATCTTTACCAGTATTAGCCGGTGCTATTACTATATTATTAACAGATCGAAATCTTAATACTTCATTCTTTGACCCAGCAGGAGGAGGAGACCCAATCTTATATCAACATTTATTT
OTU_2479	9	0	0	50	0	0	0	0	0	p_Arthropoda	c_Collembola	o_Entomobryomorpha	f_Entomobryidae	sf_Entomobryinae	g_Entomobrya	s_Entomobrya nivalis	BOLD:AAA8924	99010	TTTAGCTGCGGGTATTGCTCACGCAGGAGCCTCAGTTGACCTCTCAATTTTTAGTCTACACTTATCAGGTGCTTCTTCAATTCTAGGGGCTGTAAATTTTATTACAACTATTATTAATATACGAACACCCGGCATATCCTGAGATCAAACACCTTTATTTGTTTGATCAGTTTTTTTAACAGCCATTTTACTTCTTCTTTCTTTACCTGTTTTAGCTGGTGCTATTACCATATTATTAACAGATCGAAATCTTAATACGTCTTTTTTTGACACTGCGGGAGGTGGGGACCAAATTTTATACCACTTATTT
OTU_1489	0	0	10	3	0	51	0	0	0	p_Arthropoda	c_Insecta	o_Hemiptera	f_Aphididae	sf_Aphidinae	g_Myzodium	s_Myzodium modestum	BOLD:AAA8676	99681	CTTATCAAATAATATTGCACATAATAATATCTCAGTTGATTTAACTATTTTTTCTTTACATTTAGCAGGAATCTCATCAATTTTAGGAGCAATCAATTTTATTTGTACAATCCTAAACATAATACCAAATAACATAAAATTAAATCAAATCCCTCTTTTCCCTTGATCAATTTTAATTACAGCTATTTTATTAATTTTATCTCTACCAGTTTTAGCTGGAGCTATTACTATATTATTAACTGATCGTAATTTAAATACTTCATTTTTTGATCCAGCAGGAGGAGGAGATCCTATTTTATATCAACATTTATTT
OTU_1502	0	0	0	0	56	0	0	0	0	p_Arthropoda	c_Insecta	o_Diptera	f_Empididae	sf_Empidinae	g_Empis	s_Empis lucida	BOLD:AAL8968	99359	CTTTCTTCTGGAATTGCTCACGGAGGAGCTTCTGTTGATTTAGCTATCTTCTCATTACATCTAGCAGGAATCTCTTCAATTCTAGGAGCTGTAAATTTTATTACAACAGTAATTAATATACGATCTACTGGAATTACATTCGATCGTATACCTCTATTTGTATGATCTGTAGTAATTACTGCCATTCTTTTATTATTATCTTTACCAGTTTTAGCTGGAGCTATTACAATACTTTTAACAGACCGAAATTTAAATACTTCCTTTTTTGACCCTGCTGGAGGTGGAGACCCTATCCTATATCAACATCTATTT
OTU_2603	0	0	0	0	0	57	0	0	0	p_Arthropoda	c_Insecta	o_Diptera	f_Muscidae	sf_Coenosiinae	g_Spilogona	s_Spilogona megastoma	BOLD:AAP9046	98667	GCTGTCATCTGGAATTGCTCATGGAGGAGCTTCTGTAGATTTAGCTATTTTTTCCTTACATCTAGCTGGAATTTCTTCTATTTTAGGAGCTGTTAATTTTATCACTACTGTAATTAATATACGATCAACAGGAATTACTTTTGATCGAATACCTTTATTTGTATGATCAGTAGTAATTACAGCTTTATTATTACTTTTATCATTGCCTGTATTAGCTGGAGCTATCACTATGTTATTAACAGATCGAAACTTAAATACTTCATTTTTTGATCCAGCAGGAGGAGGAGATCCTATTTTATACAAACATTTATTT
OTU_1464	0	0	0	60	0	0	0	0	0	p_Arthropoda	c_Arachnida	o_Araneae	f_Linyphiidae	sf__	g_Erigone	s_Erigone arctica	BOLD:ACU4907	99042	TCTAGCTTCTTTAGAGGGTCATTCTGGTAGATCTGTTGATTTTGCAATTTTCTCTTTACACCTAGCTGGTGCTTCTTCTATTATAGGGGCTATTAATTTTATTTCTACAATTTTAAATATGCGGGGGTATGGTATAACTATAGAAAAAGTTCCTTTATTTGTATGATCTGTTTTAATTACAGCTGTATTGTTACTATTATCTTTACCTGTGCTTGCAGGGGCTATTACTATGCTTTTAACTGATCGAAATTTTAATACTTCTTTTTTTGACCCATCTGGTGGGGGTGATCCTGTGTTATTTCAACATTTATTT
OTU_1490	0	0	0	0	0	72	0	0	0	p_Arthropoda	c_Insecta	o_Diptera	f_Calliphoridae	sf_Calliphorinae	g_Calliphora	s_Calliphora stelviana	BOLD:ACD1717	99681	TTTATCTTCTAATATTGCACATGGAGGAGCTTCTGTTGATTTAGCTATTTTTTCTTTACATTTAGCAGGAATTTCTTCTATTTTAGGAGCTGTAAATTTTATTACTACAGTTATTAATATACGATCAACAGGAATTACTTTTGATCGAATGCCACTATTTGTTTGATCAGTAGTAATTACAGCTTTATTACTTCTATTATCTTTACCAGTACTAGCAGGTGCTATTACTATATTATTAACAGATCGAAATCTTAATACTTCATTCTTTGACCCAGCAGGAGGAGGAGACCCAATCTTGTACCAACATTTATTT
OTU_1128	0	0	0	0	0	145	0	0	0	p_Arthropoda	c_Insecta	o_Diptera	f_Mycetophilidae	sf_Mycetophilinae	g_Phronia	s_Phronia nigripalpis	BOLD:ABA3004	100000	CCTTTCTTCTACTATTGCTCATGCCGGAGCTTCGGTTGATCTAGCTATTTTTTCTTTACATTTAGCTGGTATTTCATCTATTTTAGGAGCAGTAAATTTTATTACTACAATTATTAATATACGAGCCCCCGGAATTACGTTTGATCGATTACCTCTTTTTGTGTGATCTGTTCTTATTACAGCTGTATTATTATTATTATCTCTCCCAGTTTTAGCCGGGGCAATTACAATATTATTGACAGATCGAAATCTTAATACTTCATTTTTTGATCCTGCAGGAGGAGGAGACCCTATTTTATATCAACATTTATTT
OTU_1068	0	0	0	0	0	148	0	0	0	p_Arthropoda	c_Insecta	o_Coleoptera	f_Curculionidae	sf_Entiminae	g_Otiorhynchus	s_Otiorhynchus nodosus	BOLD:ACA4672	99678	ACTATCTTCCAATATCTCTCATGAGGGAGCCTCAGTAGACCTAGCAATTTTTAGATTACATATAGCAGGAATTTCCTCCATTTTAGGGGCTATTAATTTTATTTCTACTGCTATTAACATACGTCCAAGAGGTATAACACCTGACCGCATATCTCTTTTTATTTGATCTGTAAAAATTACTGCTATTCTACTTTTACTATCTCTGCCAGTATTAGCAGGAGCAATCACAATACTTCTTACTGACCGAAATATTAATACTTCCTTTTTTGACCCCGCTGGAGGAGGGGATCCAATTTTATACCAACACCTATTC
OTU_918	0	0	0	0	206	0	0	0	0	p_Arthropoda	c_Insecta	o_Diptera	f_Phoridae	sf_Metopininae	g_Megaselia	s_Megaselia sp. BOLDAAG3260	BOLD:ADA4621	100000	TCTTTCCTCAAGAATTGCTCATAGAGGGGCTTCTGTAGATTTAGCTATTTTTTCTTTACATTTAGCTGGTATCTCATCAATTCTAGGAGCTGTAAATTTTATTACAACAATTATTAATATACGATCTTCAGGAATTACTTTTGATCGAATACCATTATTTGTTTGATCTGTTGGTATTACAGCTCTACTTTTATTATTATCTTTACCTGTATTAGCAGGAGCTATTACTATACTATTAACAGATCGAAATTTTAATACTTCTTTCTTTGATCCTGCTGGTGGAGGAGACCCAATTCTTTATCAACATTTATTT
OTU_676	0	0	0	0	417	0	0	0	0	p_Arthropoda	c_Insecta	o_Diptera	f_Chironomidae	sf_Orthocladiinae	g_Limnophyes	s_Limnophyes bidumus	BOLD:AAJ2138	99681	GCTTTCTTCTAGAATTGCTCATGCTGGAGCTTCTGTAGATTTAGCTATTTTCTCTTTGCATTTAGCAGGAATTTCTTCTATTTTAGGGGCAGTTAATTTTATCACAACTGTAATTAATATACGTTCAGAAGGAATTACATTTGATCGAATACCTTTATTTGTTTGATCAGTATTAATTACAGCTATTTTACTCCTTTTATCTTTACCTGTTTTAGCTGGAGCTATTACAATACTATTAACTGACCGAAATCTAAATACTTCATTTTTTGACCCTGCTGGAGGAGGTGATCCTATTTTATACCAACATTTATTT
OTU_663	0	0	0	0	0	425	0	0	0	p_Arthropoda	c_Insecta	o_Coleoptera	f_Carabidae	sf_Carabinae	g_Carabus	s_Carabus problematicus	BOLD:ACD8256	99361	GCTGTCATCTGGAATTGCTCATAGAGGAGCTTCAGTAGATTTAGCTATTTTTAGATTACATTTAGCAGGAATTTCCTCTATTTTAGGAGCTGTAAATTTTATTACTACAATCATTAATATACGATCAGTAGGAATAACTTTTGATCGAATACCATTATTTGTGTGATCAGTAGGAATTACAGCCTTATTACTTTTACTTTCTTTGCCAGTATTAGCTGGAGCTATTACTATACTTTTAACAGATCGAAATTTAAATACCTCTTTTTTTGATCCAGCAGGAGGGGGAGATCCAATTCTCTATCAACATTTATTT
OTU_666	0	0	0	432	0	0	0	0	0	p_Arthropoda	c_Insecta	o_Diptera	f_Sarcophagidae	sf_Sarcophaginae	g_Sarcophaga	s_Sarcophaga carnaria	BOLD:AAX9423	99668	CCTTTCAGCTTCTATTGCTCATGGAGGAGCTTCTGTTGATTTAGCTATTTTCTCTCTTCATTTAGCTGGAATTTCTTCAATTTTAGGAGCAGTAAATTTTATTACTACAGTTATCAATATACGATCTACAGGTATTACTTTTGACCGAATACCTTTATTTGTATGATCAGTAGTAATTACAGCTTTACTTTTACTACTTTCTCTGCCTGTGCTTGCCGGAGCAATCACCATATTATTAACTGATCGAAATATTAATACTTCATTTTTTGATCCTGCCGGAGGTGGGGATCCAATCTTATACCAACATTTATTT
OTU_717	0	0	0	0	0	468	0	0	0	p_Arthropoda	c_Insecta	o_Diptera	f_Chironomidae	sf_Chironominae	g_Micropsectra	s_Micropsectra nana	BOLD:AAE7238	100000	TTTATCTTCCAGAATTGCTCATAGTGGAGCTTCAGTTGATTTAGCTATTTTTTCTTTACATTTAGCTGGTATTTCCTCTATTCTTGGATCTGTAAATTTTATTACAACAGCAATTAATATACGATCTAATGGTATTACATTAGATCGAATACCTTTATTTGTCTGATCTGTTATTATTACAACTATTTTACTTTTACTTTCTTTACCAGTACTAGCTGGAGCCATTACTATATTATTAACAGATCGAAATTTAAATACATCATTTTTTGACCCTGCAGGTGGAGGAGACCCAATTTTATACCAACACTTATTT
OTU_537	0	0	0	0	620	0	0	0	0	p_Arthropoda	c_Insecta	o_Coleoptera	f_Staphylinidae	sf_Tachyporinae	g_Mycetoporus	s_Mycetoporus boreellus	BOLD:ABX2370	100000	TCTTTCATCAAATATCGCTCATGGTGGAGCTTCAGTTGATCTAGCAATTTTTAGTCTTCATTTAGCTGGAATTTCTTCTATTTTAGGAGCCGTAAATTTTATTACAACAGTAATTAATATACGTTCAACTGGAATAACATTTGATCGAATACCTTTATTTATTTGATCAGTTGCAATTACTGCTCTTTTATTACTTTTATCACTACCAGTATTAGCCGGTGCAATTACAATACTCCTAACAGATCGAAATCTAAATACTAGATTTTTTGATCCTGCTGGAGGTGGAGATCCAATTTTATACCAACACTTATTT
OTU_370	0	17	0	0	1332	0	0	0	0	p_Arthropoda	c_Arachnida	o_Araneae	f_Linyphiidae	sf__	g_Collinsia	s_Collinsia holmgreni	BOLD:AAG5698	99361	TCTTGCTTCTTTGGAAGGGCATTCTGGTAGTTCCGTCGATTTTGCTATTTTTTCTTTACATTTGGCTGGGGCATCTTCAATTATGGGAGCTATTAATTTTATTTCTACTATTTTAAATATACGTGGGTATGGAATAACTATAGAGAAAGTCCCTTTATTTGTTTGATCTGTTTTAATTACGGCTGTGTTATTGTTATTATCTTTACCTGTATTGGCTGGAGCTATTACTATATTATTAACTGATCGAAATTTTAATACCTCATTTTTTGATCCTGCTGGGGGAGGGGATCCAGTTTTATTTCAACATTTATTT
OTU_301	0	0	2	1982	0	0	0	0	0	p_Arthropoda	c_Insecta	o_Diptera	f_Mycetophilidae	sf_Mycetophilinae	g_Exechia	s_Exechia frigida	BOLD:AAM9014	98722	TCTTTCTTCATCAATTGCTCATGCTGGAGCATCTGTTGACCTTGCTATTTTTTCCCTACATTTAGCAGGTATTTCATCTATTTTAGGAGCAGTAAATTTTATTACTACTATTATTAATATGCGAGCCCCAGGAATTACTTTTGATCGTCTTCCATTATTTGTATGATCAGTTTTAATTACAGCTGTTCTTTTATTATTATCTTTACCTGTTTTAGCTGGTGCTATCACAATATTATTAACAGACCGAAATTTAAATACATCATTTTTTGATCCTGCTGGAGGAGGAGATCCAATTTTATATCAGCATTTATTT
OTU_281	0	0	0	0	2253	0	0	0	0	p_Arthropoda	c_Insecta	o_Diptera	f_Sphaeroceridae	sf_Copromyzinae	g_Crumomyia	s_Crumomyia notabilis	BOLD:ACK9942	100000	CCTATCTTCAGGGATTGCTCATGGTGGAGCTTCAGTTGATTTAGCTATTTTTTCTCTTCATTTAGCAGGAGTATCTTCTATTTTAGGTGCAGTAAATTTTATTACTACAGTAATTAATATACGATCAACTGGAATTACATTTGATCGAATACCATTATTTGTATGATCAGTTGTAATTACAGCTTTATTATTATTACTTTCCCTTCCAGTATTAGCAGGAGCAATTACTATATTATTAACAGATCGGAATTTAAATACTTCATTTTTTGACCCTGCTGGAGGAGGTGACCCTATTTTATACCAACATCTATTT
OTU_131	2	4093	0	1	0	3190	0	0	0	p_Arthropoda	c_Insecta	o_Diptera	f_Mycetophilidae	sf_Mycetophilinae	g_Tarnania	s_Tarnania tarnanii	BOLD:ABW8792	100000	TCTGTCATCATCTATTGCCCATGCTGGTGCATCAGTTGATCTTGCTATTTTCTCTCTTCATTTAGCAGGAATCTCATCAATTTTAGGTGCAGTCAATTTTATTACAACAATTATTAATATACGAGCCCCAGGAATTAATTTTGATCGAATACCTTTATTTGTTTGATCAGTTTTAATTACAGCTATTCTTCTTCTTTTATCTCTTCCTGTTTTAGCTGGTGCTATTACAATGTTATTAACAGATCGAAATTTAAATACTTCATTTTTTGACCCTGCTGGAGGAGGAGATCCTATTCTTTATCAACATTTATTT
OTU_191	0	0	0	0	0	3803	0	0	0	p_Arthropoda	c_Insecta	o_Diptera	f_Sciaridae	sf_Sciarinae	g_Leptosciarella	s_Leptosciarella hispida	BOLD:ACJ1377	100000	ACTTTCATCTACACTATCTCATTCAGGAGCATCTGTTGATTTATCTATTTTTTCCCTTCATTTAGCTGGAATTTCATCTATTTTAGGTGCAGTAAATTTTATCTCTACTATTATTAATATACGAGCCCCCGGTATATTATTTGACAAAATACCTTTATTTGTTTGATCAGTATTAATTACTGCAATTTTATTATTACTCTCTTTACCAGTATTAGCGGGAGCTATTACAATACTTTTAACCGATCGAAATTTAAATACTTCATTTTTTGATCCTGCCGGAGGGGGTGACCCTATTTTATACCAACACTTATTT
OTU_142	0	0	0	6237	0	0	0	0	0	p_Arthropoda	c_Insecta	o_Diptera	f_Mycetophilidae	sf_Gnoristinae	g_Boletina	s_Boletina nigricans	BOLD:AAI8808	100000	ACTATCTTCCACAATTGCTCATGCTGGTGCCTCAGTTGATTTAGCTATTTTTTCTTTACATTTAGCAGGGATTTCTTCTATTTTAGGTGCTGTAAATTTTATTACAACAATTATTAATATACGAGCCCCTGGAATTACCTTCGATCGGATACCACTATTTGTTTGATCAGTATTAATTACAGCAATTTTATTATTACTGTCTTTACCTGTTTTAGCTGGAGCTATCACAATGTTATTAACAGATCGAAATTTAAACACTTCTTTTTTCGATCCCGCAGGAGGAGGAGACCCTATTTTATACCAACATTTATTT
OTU_140	0	0	0	0	1	6295	0	0	0	p_Arthropoda	c_Insecta	o_Diptera	f_Sciaridae	sf_Megalosphyinae	g_Bradysia	s_Bradysia flavipila	BOLD:AAH3929	99042	ACTATCTTCAACTTTGTCCCATTCAGGGGCTTCAGTCGATTTATCAATCTTTTCCCTCCATCTAGCCGGTATTTCATCAATTTTAGGGGCCGTAAATTTCATTTCTACTATTATTAATATACGGGCCCCCGGAATATCATTTGATAAAATACCATTATTTGTGTGATCTGTCTTAATTACTGCCGTATTACTATTGCTATCTTTACCAGTTCTAGCCGGGGCAATTACAATATTATTAACAGACCGAAACTTGAATACCTCATTTTTTGACCCCGCCGGAGGGGGAGACCCTATCCTATATCAACATTTATTT
OTU_120	0	0	0	0	0	9004	0	0	0	p_Arthropoda	c_Insecta	o_Diptera	f_Mycetophilidae	sf_Mycetophilinae	g_Exechia	s_Exechia unimaculata	BOLD:ABA3388	100000	ACTATCTTCTTCAATTGCTCATGCAGGTGCATCAGTTGATTTAGCAATTTTCTCCCTTCATTTAGCAGGAATTTCTTCAATTCTAGGAGCAGTTAATTTTATTACAACTATTATTAATATGCGAGCCCCAGGTATCACATTTGATCGATTACCTTTATTTGTATGATCAGTGTTAATTACAGCAGTTTTATTATTACTTTCATTGCCTGTATTAGCTGGTGCTATTACAATATTATTAACAGATCGAAACTTAAATACATCATTTTTTGATCCTGCCGGAGGAGGAGATCCTATTCTTTATCAACACTTATTT
OTU_4005	0	0	0	0	0	0	1	0	0	p_Arthropoda	c_Collembola	o_Entomobryomorpha	f_Entomobryidae	sf_Entomobryinae	g_Entomobrya	s_Entomobrya nivalis	BOLD:AAA8924	100000	TTTAGCTGCGGGTATTGCTCACGCAGGGGCCTCAGTTGACCTCTCAATTTTTAGTCTACACTTAGCGGGTGCTTCTTCAATTCTAGGGGCTGAAAATTTTATTACAACTATTATTAATATACGAACACCTGGCATATCCTGGAATCAAACACCTTAATTTGTTGGATCAGTTTTTTTAACAGCAATTTTATTACAACTATTATTAATATACGAACACCTGGCATATCCTGGGATCAAACACCTTTATTTGTTTGATCAGTTTTTTTAACAGCCATTTTACTTCTTCTTTCTTTACCTGTTTTAGCTGGTGCTATTACCATATTATTAACAGATCGAAATCTTAATACATCTTTTTTTGACCCTGCGGGAGGTGGGGACCCAATTTTATACCAACACTTA…
OTU_4048	0	0	0	0	0	0	1	0	0	p_Arthropoda	c_Collembola	o_Entomobryomorpha	f_Entomobryidae	sf_Entomobryinae	g_Entomobrya	s_Entomobrya nivalis	BOLD:AAA8924	100000	TTTAGCTGCGGGTATTGCTCACGCAGGGGCCAATTTTTAGTCTACACTTAGCGGGTGCTTCTTCAATTCTAGGGGCTGTAAATTTTATTACAACTATTATTAATATACGAACACCTGGCATATCCTGGGATCAAACACCTTTATTTGTTTGATCAGTTTTTTTAACAGCCATTTTACTTCTTCTTTCTTTACCTGTTTTAGCTGGTGCTATTACCATATTATTAACAGATCGAAATCTTAATACATCTTTTTTTGACCCTGCGGGAGGTGGGGACCCAATTTTATACCAACACTTATTT
OTU_4020	0	0	0	0	0	0	1	0	0	p_Arthropoda	c_Collembola	o_Entomobryomorpha	f_Entomobryidae	sf_Entomobryinae	g_Entomobrya	s_Entomobrya nivalis	BOLD:AAA8924	100000	TTTAGCTGCGGGTATTGCTCACGCAGGGGCCTCAGTTGACCTCTCAATTTTTAGTCTACACTTAGCGGGTGCTTCTTCAATTCTAGGGGCTGTAAATTTTATTACAACTATTATTAATATACGAACACCTGGCATATCCTGGGATCAAACACCTTTATTTGTTTGATCAGTTTTTTTAACAGCCATTTTACTTCTTCTTTGGTGCTATTACCATATTATTAACAGATCGAAATCTTAATACATCTTTTTTTGACCCTGCGGGAGGTGGGGACCCAATTTTATACCAACACTTATTT
OTU_4028	0	0	0	0	0	0	1	0	0	p_Arthropoda	c_Collembola	o_Entomobryomorpha	f_Entomobryidae	sf_Entomobryinae	g_Entomobrya	s_Entomobrya nivalis	BOLD:AAA8924	98722	TTTAGCTGCGGGTATTGCTCACGCAGGGGCCTCAGTTGACCTCTCGATTTTTAGCCTACATTTATCAGGTGCTTCTTCAATTCTAGGAGCTGTAAATTTTATTACAACTATTATTAATATACGAACACCTGGCATATCCTGGGATCAAACACCTTTATTTGTTTGATCAGtttttttaacagccattttacttcttctttctttaccttttttAGCTGGTGCTATTACCATATTATTGACAGATCGAAATCTTAATACGTCTTTTTTTGACCCTGCAGGAGGTGGGACCCAATTTTATACCAACACTTATTT
OTU_5255	0	0	0	0	0	0	0	0	1	p_Arthropoda	c_Collembola	o_Entomobryomorpha	f_Isotomidae	sf__	g_Desoria	s_Desoria olivacea	BOLD:AAI9454	98175	TCTATCTTCTGGAATCGCCCATGCCGGCGCATCTGTAGACCTTTCAATTTTCTGCTTACATTTAGCAGGAGCTTCCTCAATGCTAGGGGCAGTAAACTTTATTACTACTATTATCAATATACGAGCTGCAGGAATATCATGAGACCGAACACCTCTGTTTGTGTGATCAGTATTTTTAACAGCAATCCTTCTTCTTTTATCTCTTCCAGTACTAGCCGGGGCCATTACGATACTTTTCACAGACCGTAATTTAAACACCTCATTTTTTGACCCTGCGGGAGGAGTAGTTCCCCTTTTATACCACCACTTATTC
OTU_5218	0	0	0	0	0	0	0	0	1	p_Arthropoda	c_Insecta	o_Coleoptera	f_Carabidae	sf_Nebriinae	g_Nebria	s_Nebria rufescens	BOLD:ABW5824	100000	TTTATCATCTGGAATTGCCCATAGTGGAGCATCTGTCGATATAGCTATTTTAGGTGCAGTTAACTTTATTACTACAATTATTAATATACGATCAATGGGAATAACATTTGATCGGATACCTCTTTTTGTTTGATCAGTCGGAATTACTGCATTACTATTACTTTTATCTTTACCCGTTCTAGCTGGAGCAATCACTATACTTTTAACTGATCGAAACTTAAATACAACTTTCTTTGACCCTGCTGGAGGAGGAGACCCAATCTTATACCAACACTTATTT
OTU_2981	0	0	2	0	0	0	0	0	1	p_Arthropoda	c_Insecta	o_Coleoptera	f_Carabidae	sf_Nebriinae	g_Nebria	s_Nebria rufescens	BOLD:ABW5824	99306	TCTTTCTTCAGGTATCGCACATGCAGGAGCCTCTGTCGATATAGCTATTTTTAGATTACACTTAGCAGGAGTATCTTCTATTTTAGGTGCAGTTAACTTTATTACTACAATTATTAATATACGATCAATGGGAATAACATTTGATCGGATACCTCTTTTTGTTTGATCAGTCGGAATTACTGCATTACTATTACTTTTATCTTTACCCGTTCTAGCTGGAGCAATCACTATACTTTTAACTGATCGAAACTTAAATACAACTTTCTTTGACCCTGCTGGAGGGGGAGACCCAATCTTATACCAACACTTATTT
OTU_2647	0	16	0	0	4	0	0	1	0	p_Arthropoda	c_Collembola	o_Entomobryomorpha	f_Entomobryidae	sf_Lepidocyrtinae	g_Lepidocyrtus	s_Lepidocyrtus lanuginosus	BOLD:AAT9557	98639	TCTATCCTCAAATATCTCTCACTCGGGGGCTTCTGTAGACCTTTCTATTTTTAGCCTACACTTGGCTGGTGCTTCTTCTATTCTAGGGGCAGTAAATTTTATCACAACTATCATTAACATACGAACCCCGGGCCTATCGTGGGACCAAACCCCTCTTTTTGCCTGATCTGTTTTTTTAACAGCCATTCTTCTTCTTTTATCTCTACCCGTGCTAGCTGGCGCCATTACTATGCTACTCACCGATCGCAACCTAAATACATCCTTTTTCGACCCGGCCGGAGGAGGAGACCCCATTTTATACCAACATTTATTT
OTU_1550	16	0	0	40	0	0	1	0	0	p_Arthropoda	c_Collembola	o_Entomobryomorpha	f_Entomobryidae	sf_Entomobryinae	g_Entomobrya	s_Entomobrya nivalis	BOLD:AAA8924	98403	TTTAGCTGCGGGTATTGCTCACGCAGGAGCCTCAGTTGACCTATCAATTTTTAGTCTACATTTAGCAGGTGCTTCTTCAATTCTAGGGGCTGTAAATTTTATTACAACTATTATTAATATACGAACACCCGGCATATCCTGAGATCAAACACCTTTATTTGTTTGATCAGTTTTTATAACAGCTTTTTTACTTCTTCTTTCTTTACCTGTTTTAGCTGGTGCTATTACCATATTATTAACAGATCGAAATCTTAATACGTCTTTTTTTGACCCTGCGGGAGGTGGGGACCCAATTTTATACCAACACTTATTT
OTU_3097	0	0	0	0	0	0	2	0	0	p_Arthropoda	c_Collembola	o_Entomobryomorpha	f_Entomobryidae	sf_Entomobryinae	g_Entomobrya	s_Entomobrya nivalis	BOLD:AAA8924	98131	TTTAGCTGCGGGTATTGCTCACGCAGGGGCCTCAGTTGACCTCTCAATTTTTAGTCTACACTTAGCGGGTGCTTCTTCAATTCTAGGGGCTGTAAATTTTATTACAACTATTATTAATATACGAACACCTGGCATATCCTGGGATCAAACACCTTTATTTGTTTGATCAGtttttttaacagccattttactttttttttctttactttttttacagcccttttacttcttctttctttacctgttttAGCTGGTGCTATTACCATATTATTAACAGATCGAAATCTTAATACATCTTTTTTTGACCCTGCGGGAGGTGGGGACCCAATTTTATACCAACACTTATTT
OTU_3074	0	0	0	0	0	0	1	0	1	p_Arthropoda	c_Insecta	o_Coleoptera	f_Carabidae	sf_Nebriinae	g_Nebria	s_Nebria rufescens	BOLD:ABW5824	100000	TTTAAGTAGCATTTTGTACCATCCTGGTATGTCTGTCGATATAGCTATTTTTAGATTACACTTAGCAGGAGTATCTTCTATTTTAGGTGCAGTTAACTTTATTACTACAATTATTAATATACGATCAATGGGAATAACATTTGATCGGATACCTCTTTTTGTTTGATCAGTCGGAATTACTGCATTACTATTACTTTTATCTTTACCCGTTCTAGCTGGAGCAATCACTATACTTTTAACTGATCGAAACTTAAATACAACTTTCTTTGACCCTGCTGGAGGAGGAGACCCAATCTTATACCAACACTTATTT
OTU_2865	1	0	0	0	0	0	2	0	0	p_Arthropoda	c_Collembola	o_Entomobryomorpha	f_Entomobryidae	sf_Entomobryinae	g_Entomobrya	s_Entomobrya nivalis	BOLD:AAA8924	99265	TTTAGCTGCGGGTATTGCTCACGCAGGGGCCTCAGTTGACCTCTCAATTTTTAGTCTACACTTAGCGGGTGCTTCTTCAATTCTAGGGGCTGTAAATTTTATTACAACTATTATTAATATACGAACACCTGGCATATCCTGGGATCAAACACCTTTATTTGTTTGATCAGTTTTTTTAACAGCCATTTTACTTCTTCTTTCTTTACCTGTTTTGCTGGTGCTATTACCATATTATTAACAGATCGAAATCTTAATACATCttttttttACCAGCCATTTTCCTTCTTCTTCCTTTACCTGTTTAGCTGGTGCTATTACCATATTATTAACAGATCGAAATCTTAATACATCTTTTTTTGACCCTGCGGGAGGTGGGGACCCAATTTTATACCAACACTT…
OTU_2844	0	0	0	0	0	1	2	0	0	p_Arthropoda	c_Insecta	o_Hemiptera	f_Aphididae	sf_Aphidinae	g_Sitobion	s_Sitobion avenae	BOLD:AAB4894	100000	TTTATCAAATAATATTGCACATAATAATATTTCAGTTGATTTAACTATTTTTTCATTACATTTAGCAGGAATCTCATCAATTTTAGGAGCAATTAATTTTATTTGTACAATTCTAAACATAATACCAAATAATATAAAATTAAATCAAATTCCTCTTTTCCCTTGATCAATTTTAATTACAGCTATTTTATTAATTTTATCTTTACCAGTTTTAGCTGGTGCTATTACAATATTATTAACTGATCGAAATCTAAATACATCATTTTTTGATCCAGCAGGAGGAGGAGATCCAATTTTATATCAACATTTATTT
OTU_3655	0	0	0	3	0	0	2	0	0	p_Arthropoda	c_Collembola	o_Entomobryomorpha	f_Entomobryidae	sf_Entomobryinae	g_Entomobrya	s_Entomobrya nivalis	BOLD:AAA8924	98980	TCTTTCTTCTCTTCAAAGCCACTCAGGAGCCTCAGTTGACCTCTCAATTTTTAGTCTACACTTAGCAGGTGCTTCTTCAATTCTAGGGGCTGTAAATTTTATTACAACTATTATTAATATACGAACACCTGGCATATCCTGGGATCAAACACCTTTATTTGTTTGATCAGTTTTTTTAACAGCCATTTTACTTCTTCTTTCTTTACCTGTTTTAGCTGGTGCTATTACCATATTATTAACAGATCGAAATCTTAATACATCTTTTTTTGACCCTGCGGGAGGTGGGGACCCAATTTTATACCAACACTTATTT
OTU_2863	14	0	0	3	0	0	2	0	0	p_Arthropoda	c_Collembola	o_Entomobryomorpha	f_Entomobryidae	sf_Entomobryinae	g_Entomobrya	s_Entomobrya nivalis	BOLD:AAA8924	99671	TTTAGCTGCGGGTATTGCTCACGCAGGGGCCTCAGTTGACCTCTCAATTTTTAGTCTACACTTAGCGGGTGCTTCTTCAATTCTAGGGGCTGTAAATTTTATTACAACTATTATTAATATACGAACACCTGGCATATCCTGGGATCAAACACCTTTATTTGTTTGATCAGTTTTTTTAACAGCCATTTTACTTCTTCTTTCTTTACCTGTTTTAGCTGGTGCTATTACCATATTATTAACAGATCGAAATCTTAATACATCTTTTTTTGACCCTGCGGGAGGTGGGGACCCAATTTTATACCAAGGTGGTGGTGACCCTATTTTATACCAGCATCTTTTC
OTU_1932	4	0	0	28	0	0	2	0	0	p_Arthropoda	c_Collembola	o_Entomobryomorpha	f_Entomobryidae	sf_Entomobryinae	g_Entomobrya	s_Entomobrya nivalis	BOLD:AAA8924	98718	ATTAGCTGCGGGTATTGCTCACGCAGGAGCCTCAGTTGACCTCTCAATTTTTAGACTACACCTAGCAGGTGCTTCTTCAATTTTAGGGGCTGTAAATTTTATTACAACTATTATTAATATACGAACACCCGGCATATCCTGAGATCAAACACCTTTATTTGTTTGATCAGTGTTTTTAACAGCCATTTTACTTCTTCTTTCTTTACCTGTTTTAGCTGGTGCTATTACCATATTATTAACAGATCGAAATCTTAATACGTCTTTTTTTGACCCTGCGGGAGGTGGGGACCCAATTTTATACCAACACTTATTT
OTU_1838	1	16	0	27	2	0	2	0	0	p_Arthropoda	c_Collembola	o_Entomobryomorpha	f_Entomobryidae	sf_Lepidocyrtinae	g_Lepidocyrtus	s_Lepidocyrtus lanuginosus	BOLD:AAT9557	100000	CTTATCCTCTACTCTTTCTCATTCAGGGGCTTCAGTAGACCTTTCTATTTTTAGCCTACACTTGGCCGGTGCTTCTTCTATTCTAGGGGCAGTAAATTTTATCACAACTATCATTAACATACGAACCCCGGGCCTATCGTGGGACCAAACCCCTCTTTTTGTCTGATCTGTTTTTTTAACAGCCATTCTTCTTCTTTTATCTCTACCCGTGCTAGCTGGCGCCATTACTATGCTACTCACCGATCGCAACCTAAATACATCCTTTTTCGACCCGGCCGGAGGAGGAGACCCCATTTTATACCAACATTTATTT
OTU_1401	16	0	0	63	0	0	2	0	0	p_Arthropoda	c_Collembola	o_Entomobryomorpha	f_Entomobryidae	sf_Entomobryinae	g_Entomobrya	s_Entomobrya nivalis	BOLD:AAA8924	98403	TTTAGTTGCGGGTATGGCTCACGCAGGAGCCTCAGTTGACCTCTCAATTTTTAGTCTACACTTAGCAGGTGCTTCTTCAATTCTAGGGGCTGTAAATTTTATTACAACTATTATTAATATACGAACACCCGGCATATCCTGAGATCAAACACCTTTATTTGTTTGATCAGTTTTTTTAACAGCCATTTTACTTCTTCTTTCTTTACCTGTTTTAGCTGGTGCTATTACCATATTATTAACAGATCGAAATCTTAATACGTATTTTTTTGACCCTGCGGGAGGTGGGGACCCAATTTTATTCCAACACTTCTTT
OTU_2559	0	3	0	0	0	0	0	3	0	p_Arthropoda	c_Collembola	o_Entomobryomorpha	f_Isotomidae	sf__	g_Desoria	s_Desoria olivacea	BOLD:AAI9454	99588	TTTATCTACAACTATTTCACATTCAGGAGGATCTGTAGACCTTTCAATTTTCAGCTTACATTTAGCAGGAGCTTCCTCAATTCTAGGGGCAGTAAACTTTATTACTACTATTATCAATATACGAGCTGCAGGAATATCATGAGACCGAACACCTCTGTTTGTGTGATCAGTATTTTTAACAGCAATCCTTCTTCTTTTATCTCTTCCAGTACTAGCCGGGGCCATTACGATACTTTTAACAGACCGTAATTTAAATACCTCATTTTTTGACCCCGCGGGTGGAGGAGACCCCATTTTATACCAACACTTATTC
OTU_2754	0	5	0	0	0	0	0	2	1	p_Arthropoda	c_Collembola	o_Entomobryomorpha	f_Isotomidae	sf__	g_Desoria	s_Desoria olivacea	BOLD:AAI9454	98077	TCTTTCATCAAATATTGCCCATGGTGGTGCATCTGTAGACCTTTCAATTTTCAGCTTACATTTAGCAGGAGCTTCCTCAATTCTAGGGGCAGTAAACTTTATTACTACTATTATCAATATACGAGCTGCAGGAATATCATGAGACCGAACACCTCTGTTTGTGTGATCAGTATTTTTAACAGCAATCCTTCTTCTTTTATCTCTTCCAGTACTAGCCGGGGCCATTACGATACTTTTAACAGACCGTAATTTAAATACCTCATTTTTTGACCCCGCGGGTGGAGGAGACCCCATTTTATACCAACACTTATTC
OTU_2866	4	11	0	33	0	0	3	0	0	p_Arthropoda	c_Collembola	o_Entomobryomorpha	f_Entomobryidae	sf_Lepidocyrtinae	g_Lepidocyrtus	s_Lepidocyrtus lanuginosus	BOLD:AAT9557	98264	CTGTCGTCCTCAATTGCTCATTCAGGGGCTTCAGTAGACCTAACCATCTTTAGCCTACACTTGGCCGGTGCTTCTTCTATTCTAGGGGCAGTAAATTTTATCACAACTATCATTAACATACGAACCCCGGGCCTATCGTGGGACCAAACCCCTCTTTTTGTCTGATCTGTTTTTTTACAGCCATTCTTCTTCTTTTATCTCTACCCGTGCTAGCTGGCGCCATTACTATGCTACTCACCGATCGCAACCTAAATACATCCTTTTTCGACCCGGCCGGAGGAGGAGACCCCATTTTATACCAACATTTATTT
OTU_1574	28	0	0	89	0	0	3	0	0	p_Arthropoda	c_Collembola	o_Entomobryomorpha	f_Entomobryidae	sf_Entomobryinae	g_Entomobrya	s_Entomobrya nivalis	BOLD:AAA8924	99010	TCTTTCTTCAGGTATCGCACATGCAGGAGCCTCAGTTGACCTCTCAATTTTTAGTCTACACTTAGCAGGTGCTTCTTCAATTCTAGGGGCTGTAAATTTTATTACAACTATTATTAATATACGAACACCCGGCATATCCTGAGATCAAACACCTTTATTTGTTTGATCAGTTTTTTTAACAGCCATTTTACTTCTTCTTTCTTTACCTGTTTTAGCTGGTGCTATTACCATATTATTAACAGATCGAAATCTTAATACGTCTTTTTTTGACCCTGCGGGAGGTGGGGACCCAATTTTATACCAACACTTATTT
OTU_1010	6	0	0	156	0	0	3	0	0	p_Arthropoda	c_Collembola	o_Entomobryomorpha	f_Entomobryidae	sf_Entomobryinae	g_Entomobrya	s_Entomobrya nivalis	BOLD:AAA8924	99336	TTTATCAAGAAATATTGCACATACAGGGGCCTCAGTTGACCTCTCAATTTTTAGTCTACACTTAGCGGGTGCTTCTTCAATTCTAGGGGCTGTAAATTTTATTACAACTATTATTAATATACGAACACCTGGCATATCCTGGGATCAAACACCTTTATTTGTTTGATCAGTTTTTTTAACAGCCATTTTACTTCTTCTTTCTTTACCTGTTTTAGCTGGTGCTATTACCATATTATTAACAGATCGAAATCTTAATACATCTTTTTTTGACCCTGCGGGAGGTGGGGACCCAATTTTATACCAACACTTATTT
OTU_2013	1	0	0	0	166	1	0	2	1	p_Arthropoda	c_Arachnida	o_Araneae	f_Linyphiidae	sf__	g_Oreoneta	s_Oreoneta leviceps	BOLD:AAG5704	98973	TCTTGCTTCTCTGGAGGGTCATTCGGGCAGATCAATAGATTTTGCTATTTTTTCCTTGCATTTAGCAGGGGCATCTTCTATTATGGGGGCTATTAATTTTATTTCGACTATTTTAAATATACGAGGGTATGGAATAACTATAGAAAAGGTTCCTTTATTTGTATGGTCTGTATTAATCACTGCTATTTTATTACTTTTATCTCTCCCGGTTTTAGCAGGGGCTATTACTATACTATTGACAGATCGTAATTTTAACACGTCTTTTTTTGACCCGTCGGGGGGAGGGGATCCTATTCTTTACCAACATCTTTTC
OTU_4958	0	0	0	0	0	0	0	0	4	p_Arthropoda	c_Insecta	o_Diptera	f_Sciaridae	sf_Cratyninae	g_Corynoptera	s_Corynoptera alneti	BOLD:ACC5408	100000	ACTGTCATCAGGGATTGCTCACGCCGGGGCTTCAGTTGATTTATCAATTTTTTCTCTTCATTTAGCTGGAATTTCCTCAATTTTAGGGGCTGTAAATTTTATCTCCACCATTATTAATATACGGGCCCCTGGAATATTATTTGATAAAATGCCCTTATTTGTATGATCTGTATTAATTACAGCTATCTTACTCCTTCTTTCTCTACCAGTATTGGCAGGGGCTATTACAATACTACTAACAGACCGAAATTTAAATACTTCTTTTTTTGACCCCGCTGGAGGGGGCGACCCAATTTTATACCAACATTTATTC
OTU_3284	0	0	0	0	0	0	0	0	4	p_Arthropoda	c_Insecta	o_Hymenoptera	f_Tenthredinidae	sf_Nematinae	g_Amauronematus	s_Amauronematus poppii	BOLD:ACG2277	99320	CTTAGCAGGCAACCTAGCCCATGCAGGAGCATCAGTAGATTTAACTATTTTTTCCCTACACTTAGCAGGAATTTCATCAATTTTAGGGGCAATTAATTTTATTTCAACAATAATTAACATAAAATTAAAAGGAATAAGATTTGAACAAATACCTTTATTTGTATGAGCAGTATCATTAACTGCATTATTACTACTCCTATCTTTACCAGTATTAGCCGGTGCTATTACAATACTTCTTACAGACCGTAATTTAAATACATCATTTTTTGATCCATCAGGAGGAGGAGATCCAATTTTATATCAACACTTATTC
OTU_2035	16	0	0	11	0	0	4	0	0	p_Arthropoda	c_Collembola	o_Entomobryomorpha	f_Entomobryidae	sf_Entomobryinae	g_Entomobrya	s_Entomobrya nivalis	BOLD:AAA8924	99331	CTTATCCTCTACTCTTTCTCATTCAGGGGCCTCAGTTGACCTCTCAATTTTTAGTCTACACTTAGCGGGTGCTTCTTCAATTCTAGGGGCTGTAAATTTTATTACAACTATTATTAATATACGAACACCTGGCATATCCTGGGATCAAACACCTTTATTTGTTTGATCAGTTTTTTTAACAGCCATTTTACTTCTTCTTTCTTTACCTGTTTTAGCTGGTGCTATTACCATATTATTAACAGATCGAAATCTTAATACATCTTTTTTTGACCCTGCGGGAGGTGGGGACCCAATTTTATACCAACACTTATTT
OTU_2067	0	0	0	0	14	6	0	1	4	p_Arthropoda	c_Arachnida	o_Opiliones	f_Phalangiidae	sf__	g_Mitopus	s_Mitopus morio	BOLD:AAU0453	98958	ACTGTCCTCCGGAATCGCACACGCTGGAGCTTCAGTAGATTTAACAATCTTTTCTTTACACCTAGCTGGTATTTCTTCAATCTTAGGAGCTATTAATTTTATTACTACTATTATTAATATACGAACACAAGGAATAATCCTAGAACGAATACCATTATTTGTATGATCCGTAAAAATTACAGCAATTTTATTATTATTATCTTTACCTGTGTTAGCAGGAGCAATTACAATACTTTTAACAGACCGAAATTTTAATACTTCTTTTTTTGATCCAGCTGGAGGAGGAGACCCTATCTTATACCAACATTTATTC
OTU_1154	0	2	1	183	0	31	0	5	0	p_Arthropoda	c_Insecta	o_Diptera	f_Rhagionidae	sf_Rhagioninae	g_Rhagio	s_Rhagio lineola	BOLD:AAZ5903	98392	TTTCAGCTTCTATTGCTCATGGAGGAGCTTCAGTTGATCTAGCTATTTTTTCTCTTCATTTAGCTGGTATTTCATCTATTTTAGGTGCAGTTAATTTTATTACTACAGTAATTAATATACGATCTACAGGAATTTCTTTTGATCGTATACCTTTATTTGTTTGAGCTGTTGTAATTACAGCTATTTTACTGCTTTTATCTTTACCAGTATTAGCTGGAGCTATTACAATATTATTAACAGACCGAAATTTAAATACTTCTTTTTTCGACCCAGCTGGTGGAGGAGATCCGATTCTATATCAACATCTATTT
OTU_2581	0	0	0	0	0	0	0	6	0	p_Arthropoda	c_Insecta	o_Diptera	f_Agromyzidae	sf_Agromyzinae	g_Agromyza	s_Agromyza pseudoreptans	BOLD:AAJ7051	99681	GTTATCTTCAGTTATTGCCCATAGAGGGGCTTCTGTAGACCTAGCTATTTTTTCTCTTCATTTAGCAGGAATTTCTTCTATTTTAGGAGCCGTTAATTTTATTACTACAGTAATCAACATACGATCAACAGGGATTACTTTTGACCGAATGCCTTTATTTGTTTGATCTGTGATTATTACAGCATTTTTATTATTACTATCTTTGCCTGTACTTGCAGGAGCTATTACAATATTATTAACAGACCGAAATTTTAATACTTCATTCTTTGACCCTGCGGGAGGAGGAGACCCTGTTTTATACCAACACTTATTT
OTU_945	115	0	0	171	0	0	6	0	0	p_Arthropoda	c_Collembola	o_Entomobryomorpha	f_Entomobryidae	sf_Entomobryinae	g_Entomobrya	s_Entomobrya nivalis	BOLD:AAA8924	98397	TTTAGCTGCGGGTATTGCTCACGCAGGAGCCTCAGTTGACCTCTCAATTTTTAGTCTACACTTAGCAGGTGCTTCTTCAATTCTAGGGGCTGTAAATTTTATTACAACTATTATTAATATACGAACACCCGGCATATCCTGAGATCAAACACCTTTATTTGTTTGATCAGTTTTTTTAACAGCCATTTTACTTCTTCTTTCTTTACCTGTTTTAGCTGGTGCTATTACCATATTATTAACAGATCGAAATCTTAATACGTCTTTTTTTGACCCTGCGGGAGGAGGGGATCCAATTCTTTACCAACATTTATTC
OTU_1712	43	0	0	424	0	0	6	0	0	p_Arthropoda	c_Collembola	o_Entomobryomorpha	f_Entomobryidae	sf_Entomobryinae	g_Entomobrya	s_Entomobrya nivalis	BOLD:AAA8924	99643	TTTAGCTGCGGGTATTGCTCACGCAGGAGCCTCAGTTGACCTCTCAATTTTTAGTCTACACTTAGCAGGTGCTTCTTCAATTCTAGGGGCTGTAAATTTTATTACAACTATTATTAATATACGAACACCCGGCATATCCTGAGATCAAACACCTTTATTTGTTTGATCAGTTTTTTTAACAGCCATTTTACTTCTTCTTTCTTTACCTGTTTTAGCTGGTGCTATTACCATATTATTAACAGATCGAAATCTTAATACGTCTTTTTTTGACACTGCGGGACCCAATTTTATACCAACACTTATTT
OTU_2527	0	0	0	0	0	0	0	0	7	p_Arthropoda	c_Insecta	o_Diptera	f_Sciaridae	sf_Megalosphyinae	g_Bradysia	s_Bradysia flavipila	BOLD:AAH3929	99042	ATTATCTTCAACTTTGTCTCATTCAGGGGCTTCAGTCGATTTATCAATCTTTTCCCTCCATCTAGCCGGTATTTCATCAATTTTAGGAGCCGTAAATTTCATCTCTACTATTATTAATATACAAGCCCCCGGAATATCATTTGATAAAATACCATTATTTGTGTGATCTGTCTTAATTACTGCCGTATTACTACTGCTATCTTTGCCAGTTTTAGCGGGGGCAATTACAATATTATTAACAGACCGAAACTTGAATACCTCATTTTTTGACCCCGCCGGAGGCGGGGACCCTATTCTATATCAACATTTATTT
OTU_2429	0	0	0	1	0	0	7	0	0	p_Arthropoda	c_Insecta	o_Coleoptera	f_Carabidae	sf_Nebriinae	g_Notiophilus	s_Notiophilus aquaticus	BOLD:AAY5028	99681	CCTTTCTTCTGGGATTGCTCATAGAGGAGCTTCTGTAGATCTAGCAATTTTTAGTCTTCATTTAGCTGGAGTATCTTCTATTTTAGGAGCAGTAAATTTTATTACTACTATTATTAATATGCGATCTGTAGGAATAACATTTGACCGAATGCCTTTATTTGTTTGATCAGTTGGAATTACAGCCCTTTTATTATTATTATCTTTACCTGTATTAGCAGGAGCCATTAATATATTATTAACTGACCGAAATTTAAATACTTCATTCTTTGACCCTGCAGGAGGGGGAGACCCTATTTTATACCAACATTTATTT
OTU_2281	0	0	6	53	1	32	1	0	6	p_Arthropoda	c_Arachnida	o_Opiliones	f_Phalangiidae	sf__	g_Mitopus	s_Mitopus morio	BOLD:AAU0453	98083	TTTATGAAGAAATATTGCACATACAGGGGCTTCAGTAGATTTAACAATCTTTTCTTTACACCTAGCTGGTATTTCTTCAATCTTAGGAGCTATTAATTTTATTACTACTATTATTAATATACGAACACAAGGAATAATCCTGGAACGAATACCATTATTTGTATGATCCGTAAAAATTACAGCAATTTTATTATTATTATCTTTACCTGTATTAGCAGGAGCAATTACAATACTTTTAACAGACCGAAATTTTAATACTTATTTTTTTGATCCAGCAGGGGGAGGAGACCCTATTTTATTCCAACATTTCTTC
OTU_1647	2	0	0	134	0	0	7	0	0	p_Arthropoda	c_Collembola	o_Entomobryomorpha	f_Entomobryidae	sf_Lepidocyrtinae	g_Lepidocyrtus	s_Lepidocyrtus lanuginosus	BOLD:AAT9557	99000	ACTGTCATCCTCAGTATCCCACTCAGGGGCTTCAGTAGACCTTTCTATTTTTAGCCTACACTTGGCCGGTGCTTCTTCTATTCTAGGGGCAGTAAATTTTATCACAACTATCATTAACATACGAACCCCGGGCCTATCGTGGGACCAAACCCCTCTTTTTGTCTGATCTGTTTTTTTAACAGCCATTCTTCTTCTTTTATCTCTACCCGTGCTAGCTGGCGCCATTACTATGCTACTCACCGATCGCAACCTAAATACATCCTTTTTCGACCCGGCCGGAGGAGGAGACCCCATTTTATACCAACATTTATTT
OTU_2741	7	0	0	44	0	0	8	0	0	p_Arthropoda	c_Collembola	o_Entomobryomorpha	f_Entomobryidae	sf_Entomobryinae	g_Entomobrya	s_Entomobrya nivalis	BOLD:AAA8924	98366	TTTAGCTGCGGGTATTGCTCACGCAGGAGCCTCAGTTGACCTCTCAATTTTTAGTCTACACTTAGCAGGTGCTTCTTCAATTCTAGGGGCTGTAAATTTTATTACAACTATTATTAATATACGAACACCCGGCATATCCTGAGATCAAACACCTTTATTTGTTTGATCAGTTTTTTTAACAGCCATTTTACTTCTTCTTTCTTTACCTGTTTTAGCTGGTGCTATTACCATATTATTAACAGATCGAAATCTTAATACGTCTTTTTTTGACCCTGCGGGAGGTGGTGACCCCATCTTGTTCCAACATCTGTTT
OTU_2329	0	0	3	34	1	17	0	0	8	p_Arthropoda	c_Arachnida	o_Opiliones	f_Phalangiidae	sf__	g_Mitopus	s_Mitopus morio	BOLD:AAU0453	98083	TTTTTCAAGAAATATTGCACATACAGGGGCTTCAGTAGATTTAACAATCTTTTCTTTACACCTAGCTGGTATTTCTTCAATCTTAGGAGCTATTAATTTTATTACTACTATTATTAATATACGAACACTAGGAATAATCCGAGAACGAATACCATTATTTGTATGATCCGTAAAAATTACAGCAATTTTACTATTATTATCTTTACCTGTATTAGCAGGAGCAATTACAATACTTTTAACAGACCGAAATTTAAATACTTCTTTTTTTGATCCAGCAGGGGGAGGAGACCCTATTTTATACCAACATTTATTC
OTU_18	0	4	0	0	4	231015	5	3	0	p_Arthropoda	c_Insecta	o_Lepidoptera	f_Tortricidae	sf_Tortricinae	g_Eana	s_Eana osseana	BOLD:AAA6265	99681	ACTTTCATCAAATATTGCTCATAGAGGAAGATCAGTCGATCTTGCAATTTTTTCTCTTCATTTGGCAGGTATTTCCTCTATTTTAGGAGCAGTAAACTTTATTACAACAATTATTAATATACGACCTAATAATATATCCTTAGATCAAATACCTTTATTTGTTTGATCAGTAGGTATTACAGCCCTTTTATTATTATTATCTTTACCTGTATTAGCAGGAGCTATTACTATATTATTAACAGATCGAAATTTAAATACTTCATTCTTTGATCCTGCTGGTGGAGGTGATCCTATTTTATATCAACATTTATTT
OTU_2327	0	0	1	0	0	0	9	0	0	p_Arthropoda	c_Insecta	o_Diptera	f_Dolichopodidae	sf_Dolichopodinae	g_Dolichopus	s_Dolichopus nigricornis	BOLD:AAG9628	99679	CTATCAGCAGGAATCGCCCATGGAGGGGCATCTGTAGATTTAGCAATTTTTTCTCTTCATTTAGCTGGTATTTCATCTATTTTAGGAGCCGTAAATTTTATTACAACAGTTATTAATATACGATCAACAGGTATTACATTTGATCGAATGCCTCTTTTTGTATGATCAGTAGTAATTACTGCTATTTTATTACTATTATCTTTACCAGTATTAGCAGGTGCAATTACAATACTTTTAACGGATCGAAATTTAAATACTTCTTTCTTTGACCCAGCAGGAGGAGGAGATCCAATTCTATACCAACATTTATTT
OTU_778	39	0	1	204	0	0	9	0	0	p_Arthropoda	c_Collembola	o_Entomobryomorpha	f_Entomobryidae	sf_Entomobryinae	g_Entomobrya	s_Entomobrya nivalis	BOLD:AAA8924	98403	TTTAGCTGCGGGTATTGCTCACGCAGGAGCCTCAGTTGACCTCTCAATTTTTAGTCTACACTTAGCAGGTGCTTCTTCAATTCTAGGGGCTGTAAATTTTATTACAACTATTATTAATATACGAACACCCGGCATATCCTGAGATCAAACACCTTTATTTGTTTGATCAGTTTTTTTAACAGCCATTTTACTTCTTCTTTCTTTACCTGTTTTAGCTGGTGCTATTACCATATTATTAACAGATCGAAATCTTAATACGTCTTTTTTTGCCCCGGCGGAGGGTGGGACCCAATTTTATACCAACACTTATTT
OTU_278	0	0	0	1705	547	0	0	1	9	p_Arthropoda	c_Arachnida	o_Araneae	f_Linyphiidae	sf__	g_Improphantes	s_Improphantes complicatus	BOLD:AAB5831	100000	TCTCGCTTCTTTAGAAGGACATTCTGGGAGATCTGTAGATTTTGCAATTTTTTCTTTACATTTAGCTGGAGCTTCTTCAATTATGGGGGCTATTAATTTTATTTCTACTATTATTAATATGCGAGGATACGGAGTTTCTATAGAAAAAGTTCCTTTATTTGTATGATCTGTTTTAATTACGGCTGTATTATTGTTATTGTCTTTACCTGTGTTAGCAGGTGCTATCACTATATTGTTAACTGATCGTAATTTTAATACCTCTTTTTTTGATCCAGCTggggggggTGATCCTGTTTTATTTCAACATTTGTTT
OTU_3155	0	26	0	0	3	0	2	2	7	p_Arthropoda	c_Collembola	o_Entomobryomorpha	f_Entomobryidae	sf_Lepidocyrtinae	g_Lepidocyrtus	s_Lepidocyrtus lanuginosus	BOLD:AAT9557	98990	TCTATCTTCTGGAATCGCCCATGCCGGCGCTTCAGTAGACCTTTCTATTTTTAGCCTACACTTGGCCGGTGCTTCTTCTATTCTAGGGGCAGTAAATTTTATCACAACTATCATTAACATACGAACCCCGGGCCTATCGTGGGACCAAACCCCTCTTTTTGTCTGATCTGTTTTTTTAACAGCCATTCTTCTTCTTTTATCTCTACCCGTGCTAGCTGGCGCCATTACTATGCTACTCACCGATCGCAACCTAAATACATCCTTTTTCGACCCGGCCGGAGGAGGAGACCCCATTTTATACCAACATTTATTT
OTU_2122	0	0	0	0	0	0	15	0	0	p_Arthropoda	c_Insecta	o_Diptera	f_Scathophagidae	sf_Scathophaginae	g_Scathophaga	s_Scathophaga furcata	BOLD:ACX4405	100000	ATTATCTTCAAATATTGCTCATGGAGGAGCTTCTGTTGATTTAGCAATTTTTTCTCTTCATTTAGCTGGAATTTCATCTATTTTAGGAGCTGTAAATTTTATTACAACTGTAATTAATATACGATCAACAGGAATTACTTTTGATCGAATACCTCTATTTGTATGATCTGTAGTAATTACAGCTTTATTACTTCTTTTATCTTTACCAGTATTAGCTGGAGCTATTACTATATTATTAACTGATCGAAATCTTAATACATCATTTTTTGATCCAGCGGGAGGAGGAGATCCAATTTTATACCAACATTTATTT
OTU_1660	9	0	0	17	0	0	16	0	0	p_Arthropoda	c_Collembola	o_Entomobryomorpha	f_Entomobryidae	sf_Entomobryinae	g_Entomobrya	s_Entomobrya nivalis	BOLD:AAA8924	100000	ACTGTCATCCTCAGTATCCCACTCAGGGGCCTCAGTTGACCTCTCAATTTTTAGTCTACACTTAGCGGGTGCTTCTTCAATTCTAGGGGCTGTAAATTTTATTACAACTATTATTAATATACGAACACCTGGCATATCCTGGGATCAAACACCTTTATTTGTTTGATCAGTTTTTTTAACAGCCATTTTACTTCTTCTTTCTTTACCTGTTTTAGCTGGTGCTATTACCATATTATTAACAGATCGAAATCTTAATACATCTTTTTTTGACCCTGCGGGAGGTGGGGACCCAATTTTATACCAACACTTATTT
OTU_631	0	0	0	0	0	457	0	0	17	p_Arthropoda	c_Insecta	o_Coleoptera	f_Byrrhidae	sf_Byrrhinae	g_Byrrhus	s_Byrrhus fasciatus	BOLD:AAG1804	100000	TTTATCAGCTAATATTGCTCATAGAGGATCATCTGTAGATCTTGCAATTTTTAGACTTCATCTTGCTGGAATTTCTTCAATTCTTGGTGCAGTAAACTTCATTTCTACAGTTATTAATATGCGATCACCAGGAATATCATTTGATCAAATATCTCTTTTTTCATGATCAGTAGTAATCACAGCCCTTTTATTACTACTATCCCTTCCTGTTCTTGCTGGAGCAATCACAATACTATTAACAGATCGAAACGTAAATACTTCATTTTTTGATCCAGCTGGAGGCGGAGACCCGATTCTATACCAACACTTATTT
OTU_2612	0	0	0	0	0	0	0	2	16	p_Arthropoda	c_Insecta	o_Coleoptera	f_Staphylinidae	sf_Omaliinae	g_Acidota	s_Acidota crenata	BOLD:AAS0647	98671	TCTTTCTTCAGGTATCGCACATGCAGGAGCCTCTGTAGACTTAGCTATTTTTAGCTTACATCTAGCTGGAATCTCCTCAATTCTAGGTGCTGTAAATTTTATCACAACAGTAATTAACATACGAGCTACAGGAATAACTTTTGATCGAATACCCTTATTTGTTTGATCAGTTGCAATTACAGCTCTTTTACTTTTATTATCACTACCAGTCTTAGCAGGAGCTATTACCATGTTATTAACAGACCGTAATCTTAACACATCCTTTTTTGACCCAGCAGGAGGAGGTGACCCCATCCTATACCAACATTTATTT
OTU_1412	94	0	0	308	0	0	18	0	0	p_Arthropoda	c_Collembola	o_Entomobryomorpha	f_Entomobryidae	sf_Entomobryinae	g_Entomobrya	s_Entomobrya nivalis	BOLD:AAA8924	99013	ATTGGCTTCAGGGATTGCTCACGCAGGAGCCTCAGTAGACCTCTCAATTTTTAGTCTACACTTAGCAGGTGCTTCTTCAATTCTAGGGGCTGTAAATTTTATTACAACTATTATTAATATACGAACACCCGGCATATCCTGAGATCAAACACCTTTATTTGTTTGATCAGTTTTTTTAACAGCCATTTTACTTCTTCTTTCTTTACCTGTTTTAGCTGGTGCTATTACCATATTATTAACAGATCGAAATCTTAATACTTCTTTTTTTGACCCTGCGGGAGGTGGGGACCCAATTTTATACCAACACTTATTT
OTU_3312	0	0	0	0	0	0	0	14	5	p_Arthropoda	c_Insecta	o_Coleoptera	f_Staphylinidae	sf_Omaliinae	g_Acidota	s_Acidota crenata	BOLD:AAS0647	98039	CTTATCATCAAATATCGCTCATGGTGGGGCCTCTGTAGACTTAGCTATTTTTAGCTTACATCTAGCTGGAATCTCCTCAATTCTAGGTGCTGTAAATTTTATCACAACAGTAATTAACATACGAGCTACAGGAATAACTTTTGATCGAATACCCTTATTTGTTTGATCAGTTGCAATTACAGCTCTTTTACTTTTATTATCACTACAGTCTTAGCAGGAGCTATTACCATGTTATTAACAGACCGTAATCTTAACACATCCTTTTTTGACCCAGCAGGAGGAGGTGATCCTATACTTTATCAACACCTTTTC
OTU_2026	0	0	0	0	0	0	0	0	19	p_Arthropoda	c_Insecta	o_Trichoptera	f_Leptoceridae	sf_Leptocerinae	g_Limnephilus	s_Limnephilus coenosus	BOLD:AAC6635	100000	ACTTTCAAGTAATTTAGCTCATGCAGGAAGATCCGTCGATATTTCTATTTTCTCCCTTCATTTAGCTGGAATTTCTTCTATTTTAGGGGCTATTAATTTTATTTCTACAACTTTAAATATACGAAATAATTTAATAACTCTAGATCGAATCCCCCTATTTGTTTGATCTGTAGCTATCACAGCCCTTCTTCTTCTTTTATCTCTCCCAGTTTTAGCCGGTGCCATTACAATACTTCTAACTGACCGAAATCTAAATACATCTTTTTTCGACCCTTCCGGGGGAGGGGACCCAATTTTATACCAACATTTATTT
OTU_1730	0	0	1	11	0	3	0	0	20	p_Arthropoda	c_Arachnida	o_Opiliones	f_Phalangiidae	sf__	g_Mitopus	s_Mitopus morio	BOLD:AAU0453	98986	TCTATCTTCTGGAATCGGACACATAGGGGCTTCAGTAGATTTAACAATCTTTTCTTTACACCTAGCTGGTATTTCTTCAATCTTAGGAGCTATTAATTTTATTACTACTATTATTAATATACGAACACAAGGAATAATCCTAGAACGAATACCATTATTTGTATGATCCGTAAAAATTACAGCAATTTTATTATTATTATCTTTACCTGTATTAGCAGGAGCAATTACAATACTTTTAACAGACCGAAATTTTAATACTTCTTTTTTTGATCCAGCAGGGGGAGGAGACCCTATTTTATACCAACATTTATTC
OTU_1937	0	0	0	0	0	0	23	0	0	p_Arthropoda	c_Arachnida	o_Araneae	f_Lycosidae	sf__	g_Pardosa	s_Pardosa giebeli	BOLD:ACI2560	99678	TTTAGCATCTACGGTTGGTCATATAGGAAATTCTATAGATTTCGCTATTTTTTCTCTTCATCTAGCTGGGGCTTCTTCTATTATAGGAGCTGTTAATTTTATTTCTACTATTATTAATATACGAATGTTAGGTATATCTATAGAAAAGGTTCCTCTTTTTGTTTGGTCAGTTTTAATTACAGCAGTATTATTATTACTTTCTTTACCTGTTTTAGCAGGAGCTATTACTATGTTATTAACAGATCGAAATTTTAATACTTCTTTTTTTGACCCTGCTGGGGGAGGAGATCCTATTTTATTTCAACATTTATTT
OTU_147	1	3305	0	0	2613	0	0	26	0	p_Arthropoda	c_Insecta	o_Diptera	f_Sciaridae	sf_Cratyninae	g_Corynoptera	s_Corynoptera trepida	BOLD:ACC0330	99681	TTTATCTTCAACTTTATCCCATTCAGGAGCCTCTGTAGATTTATCTATTTTCTCTCTTCATTTGGCTGGTATTTCTTCTATTTTAGGGGCTGTAAATTTTATTTCTACTATTATTAATATACGCACCCCAGGAATATTATTTGATAAAATACCTTTATTTGTTTGGTCCGTTCTAATTACAGCCATTTTATTATTATTATCCTTGCCTGTTCTAGCCGGAGCTATTACAATACTTTTAACAGACCGTAATTTAAATACCTCTTTTTTTGACCCAGCGGGAGGAGGGGACCCTATCCTTTACCAACATTTATTT
OTU_1795	0	0	0	0	0	0	0	30	0	p_Arthropoda	c_Insecta	o_Hymenoptera	f_Tenthredinidae	sf_Nematinae	g_Pristiphora	s_Pristiphora bifida	BOLD:AAG3568	99681	ACTATCAAGAAGAATTTCACACGCGGGAGCATCAGTTGATTTAACTATTTTTTCACTTCATTTAGCAGGTATTTCATCAATTTTAGGAGCAATTAATTTTATTTCAACAATAATTAACATAAAACTTAAAGGAATAAAATTTGAACAAATACCTTTATTTATTTGAGCAGTATCATTAACAGCATTATTACTTCTCTTATCATTACCAGTATTAGCAGGAGCTATTACTATATTACTTACAGATCGTAACCTAAATACATCATTTTTTGATCCTTCAGGGGGAGGAGATCCAATTTTATATCAACATTTATTT
OTU_3	126	152	861846	22	347	489189	28	19	0	p_Arthropoda	c_Insecta	o_Diptera	f_Muscidae	sf_Coenosiinae	g_Spilogona	s_Spilogona megastoma	BOLD:AAP9046	100000	GTTATCTTCTAATATCGCTCATGGAGGAGCTTCTGTAGATTTAGCTATTTTTTCTTTACATTTAGCTGGAATTTCTTCTATTTTAGGAGCTGTTAATTTTATCACTACTGTAATTAATATACGATCAACAGGAATTACTTTTGATCGAATACCTTTATTTGTATGATCAGTAGTAATTACAGCTTTATTATTACTTTTATCATTGCCTGTATTAGCTGGAGCTATCACTATGTTATTAACAGATCGAAACTTAAATACTTCATTTTTTGATCCAGCAGGAGGAGGAGATCCTATTTTATACCAACATTTATTT
OTU_1571	0	0	0	0	0	0	48	0	0	p_Arthropoda	c_Insecta	o_Diptera	f_Chironomidae	sf_Orthocladiinae	g_Smittia	s_Smittia sp. 14ES	BOLD:ACW5117	100000	ATTATCATCAGGTATTACTCATGCAGGAGCTTCTGTTGATTTAGCTATTTTTTCCTTACATTTAGCAGGTATTTCTTCAATTTTAGGAGCTGTTAATTTTATTACTACTGTAATTAATATACGATCTGAAGGTATTACTTTTGATCGAATACCTTTATTTGTTTGATCAGTAATTATTACAGCTATTTTATTACTTTTATCTTTACCTGTATTAGCAGGAGCTATTACAATACTTTTAACAGATCGAAATTTAAATACTTCTTTTTTTGATCCTGCAGGAGGAGGAGATCCAATTTTATATCAACATTTATTT
OTU_1353	0	0	1	27	0	0	0	49	0	p_Arthropoda	c_Insecta	o_Lepidoptera	f_Pieridae	sf_Pierinae	g_Aporia	s_Aporia crataegi	BOLD:AAA8773	100000	ACTTTCTTCTAATATTGCTCATGGAGGTTCTTCTGTAGATTTAACTATTTTTTCCTTACATTTAGCTGGTATTTCTTCAATTCTAGGAGCAATTAATTTTATTACTACTATTATTAATATACGAATTAATAACATATCATTTGATCAAATACCTCTTTTTGTATGAGCCGTTGGTATTACAGCTTTATTACTATTACTTTCATTACCAGTTCTTGCTGGTGCAATTACTATATTATTAACAGATCGAAATTTAAATACTTCTTTTTTTGACCCCGCAGGAGGGGGGGATCCTATTCTTTATCAACATTTATTC
OTU_1564	0	0	0	0	0	0	0	50	0	p_Arthropoda	c_Insecta	o_Diptera	f_Muscidae	sf_Coenosiinae	g_Spilogona	s_Spilogona contractifrons	BOLD:AAB5278	100000	TTTATCATCTAATATTGCCCATGGAGGAGCTTCTGTAGATTTAGCTATTTTCTCTTTACATTTAGCTGGAATTTCTTCTATTTTAGGAGCTGTAAATTTTATTACAACTGTAATCAATATACGATCAACAGGAATTACCTTTGACCGAATACCTTTATTTGTTTGATCAGTGGTTATTACAGCTTTATTATTACTTTTATCATTACCTGTATTAGCAGGAGCTATTACTATATTATTAACAGATCGAAATTTAAATACTTCATTTTTTGACCCAGCAGGAGGAGGAGATCCAATTTTATATCAACATCTATTT
OTU_1487	0	0	0	0	0	0	0	59	0	p_Arthropoda	c_Insecta	o_Coleoptera	f_Chrysomelidae	sf_Chrysomelinae	g_Phratora	s_Phratora tibialis	BOLD:ABA3280	99681	ACTATCTTCAAATTTAGCACATAGAGGATCTTCCGTAGATTTAGCTATTTTCAGATTACATCTTGCTGGAATCTCCTCAATTTTAGGAGCAATTAATTTTATTACTACTGTAATCAATATACGACCTGAAGGAATAGACCTGGAACAAACTCCCCTATTTGTTTGAGCTGTATTAATTACAGCAATTTTACTTCTTCTATCTCTCCCAGTTTTAGCTGGAGCTATTACTATACTACTAACAGACCGAAATTTAAATACTTCTTTTTTTGATCCCGCAGGAGGAGGAGACCCAATTTTATATCAGCATCTATTT
OTU_290	0	0	0	109	0	2003	0	21	42	p_Arthropoda	c_Insecta	o_Diptera	f_Phoridae	sf_Metopininae	g_Megaselia	s_Megaselia groenlandica	BOLD:AAG3258	99361	TCTTTCTTCTAGAATCGCTCATAGTGGAGCTTCAGTAGATTTAGCAATTTTCTCATTACATTTAGCTGGTATTTCTTCAATTTTAGGAGCTGTAAATTTTATTACTACTATTATTAATATACGTTCATCAGGAATTACTTTTGATCGAATACCTTTATTTGTATGATCTGTAGGAATTACTGCTTTATTACTTTTACTTTCACTTCCTGTATTAGCAGGAGCTATTACTATACTTTTAACAGATCGAAATTTTAATACTTCTTTTTTTGATCCTGCTGGAGGAGGAGATCCTATTTTATATCAACATTTATTT
OTU_1424	0	0	0	0	0	0	67	0	0	p_Arthropoda	c_Insecta	o_Diptera	f_Muscidae	sf_Phaoniinae	g_Phaonia	s_Phaonia subventa	BOLD:AAG7029	100000	TTTATCTTCTAATCTAGCTCATAGAGGAGCTTCTGTTGATTTAACCATTTTTTCATTACATTTAGCTGGAATTTCTTCTATTTTAGGAGCTGTAAATTTTATTACAACAGTAATTAATATACGATCAACAGGAATTTCTTTTGACCGATTACCTTTATTTGTATGATCTGTAATAATTACAGCTTTATTACTTCTTTTATCTCTTCCTGTATTAGCAGGAGCTATTACAATATTATTAACAGATCGAAATTTAAATACTTCCTTTTTTGACCCCGCAGGGGGAGGAGACCCTATTTTATACCAACATTTATTT
OTU_560	0	0	352	174	0	0	63	4	0	p_Arthropoda	c_Insecta	o_Diptera	f_Culicidae	sf_Culicinae	g_Culex	s_Culex pipiens	BOLD:AAA4751	100000	TCTTTCATCTGGAACAGCTCATGCTGGAGCTTCAGTAGACTTAGCTATTTTTTCTTTACATTTAGCAGGAATTTCATCAATTTTAGGTGCAGTAAATTTTATTACAACAGTAATTAATATACGATCTTCAGGAATTACTCTTGATCGAATACCTTTATTTGTTTGATCAGTAGTAATTACTGCAGTTTTATTACTTCTTTCTTTACCTGTTTTAGCTGGTGCTATTACTATGTTATTAACAGATCGAAATTTAAATACTTCATTCTTTGATCCAATTGGAGGAGGAGATCCAATTTTATATCAACATTTATTT
OTU_1116	0	0	58	0	0	0	0	0	71	p_Arthropoda	c_Insecta	o_Hymenoptera	f_Formicidae	sf_Formicinae	g_Camponotus	s_Camponotus herculeanus	BOLD:AAA2372	99361	CTTATCATCAAATACCTTCCATAGTGGCCCCTCTATTGACCTAACTATCTTTTCTCTCCATATTGCTGGTATATCCTCAATTATAGGAGCAATCAATTTTATTTCAACAATTATAAATATACATAACTCCAATATTTCCTTGGATAAAATTCCCTTATTAGTATGATCCATTCTTATTACAGCCATTCTCCTTCTTCTATCCCTACCTGTTCTAGCAGGAGCTATTACAATACTATTAACAGACCGAAATCTTAATACTTCATTTTTCGACCCTTCGGGAGGGGGAGATCCTATTTTATATCAACATTTATTT
OTU_1368	0	0	0	0	0	0	74	0	0	p_Arthropoda	c_Insecta	o_Diptera	f_Calliphoridae	sf_Luciliinae	g_Lucilia	s_Lucilia sericata	BOLD:AAA6618	100000	TCTATCTTCTAATATTGCTCATGGAGGAGCTTCTGTTGATTTAGCTATTTTCTCTCTTCATTTAGCAGGAATTTCTTCAATTTTAGGAGCTGTAAATTTTATTACTACAGTTATTAATATACGATCAACAGGAATTACTTTTGATCGAATACCTTTATTTGTTTGATCAGTAGTAATTACAGCTTTATTACTTTTATTATCATTACCAGTATTAGCAGGAGCTATTACAATACTTTTAACAGACCGAAATCTTAATACATCATTCTTTGACCCTGCAGGAGGAGGAGATCCAATTTTATACCAACATTTATTT
OTU_420	244	0	142	464	0	0	75	0	0	p_Arthropoda	c_Insecta	o_Blattodea	f_Ectobiidae	sf_Ectobiinae	g_Ectobius	s_Ectobius lapponicus	BOLD:AAG9957	98722	TTTAGCTAGTGGCATTGCACATGCAGGAGCATGTGTTGATTTAGCAATTTTCTCATTACACCTCGCCGGTGTATCTTCTATTTTAGGAGCAGTAAATTTCATTTCCACAATTATTAATATAAAACCTATCAACATAAAACCAGAACAAATCCCTTTATTTGTTTGATCTGTAGGTATTACTGCCTTGTTATTACTATTATCTTTACCAGTGCTAGCTGGTGCAATTACAATACTATTAACAGATCGTAACCTTAATACATCTTTCTTTGACCCTGCAGGAGGTGGGGATCCTATTCTATATCAACATTTATTT
OTU_1145	0	0	0	0	21	16	0	80	0	p_Arthropoda	c_Insecta	o_Diptera	f_Sciaridae	sf_Sciarinae	g_Lycoriella	s_Lycoriella sativae	BOLD:ABA1215	100000	CCTATCTTCTACTTTAGCTCATTCAGGGGCTTCCGTAGATTTATCTATTTTTTCTTTACATTTAGCGGGTATTTCCTCAATCTTGGGGGCAGTAAATTTTATTTCCACTATTATTAATATACGAGCCCCTGGAATATCTTTTGATAAAATACCATTATTTATTTGATCAGTTTTAATTACTGCAATTCTTCTTCTTCTATCCCTACCCGTTTTAGCCGGAGCAATTACTATATTATTAACAGACCGAAACCTTAATACCTCATTTTTTGATCCCGCGGGTGGTGGAGACCCAATCCTATATCAACACTTATTT
OTU_252	121	35	1241	178	0	1056	23	62	0	p_Arthropoda	c_Insecta	o_Trichoptera	f_Limnephilidae	sf_Limnephilinae	g_Glyphotaelius	s_Glyphotaelius pellucidus	BOLD:AAD4327	100000	ACTATCAAGAAATTTAGCCCATGCAGGAAGATCTGTAGATATTTCTATTTTCTCCCTTCATTTAGCAGGAATTTCTTCTATTTTAGGAGCAATTAACTTCATTTCTACTACATTAAATATACGAAATAATTTAATAACATTAGATCGAATTCCTTTATTTGTTTGATCTGTAGCCATTACAGCTCTTTTACTTTTACTTTCCTTACCTGTTTTAGCAGGTGCCATCACAATATTACTTACAGATCGAAATTTAAATACTTCCTTCTTTGACCCCTCTggggggggAGACCCAATTTTATACCAACATTTATTC
OTU_682	0	0	0	0	0	397	0	88	0	p_Arthropoda	c_Insecta	o_Coleoptera	f_Staphylinidae	sf_Omaliinae	g_Anthophagus	s_Anthophagus alpinus	BOLD:ABW5328	100000	ACTGTCCTCAAATATTGCCCACAGTGGAGCATCTGTTGATTTAGCAATTTTTAGTCTTCACTTAGCGGGAATTTCAAGAATTTTAGGGGCAGTAAATTTTATTACTACTGTGATTAATATACGATCGACAGGGATTACATTTGACCGAATGCCCCTATTTGTTTGATCCGTAGCAATTACTGCTTTACTGCTATTATTGTCCTTACCTGTTCTAGCTGGTGCAATTACAATATTATTAACTGATCGAAATTTAAATACATCATTTTTTGATCCTGCAGGAGGAGGTGACCCAATTTTATACCAACATTTATTT
OTU_75	0	4916	8913	1	3289	3	0	88	0	p_Arthropoda	c_Insecta	o_Coleoptera	f_Staphylinidae	sf_Omaliinae	g_Eucnecosum	s_Eucnecosum brachypterum	BOLD:ABY6713	99681	TCTCTCATCAAATATTGCCCATGGAGGATCATCTGTAGATTTAGCTATTTTTAGTTTACATTTAGCAGGAATTTCATCAATTCTAGGAGCAGTAAATTTTATTACCACTGTAATTAATATACGAACAACAGGAATAACTTTTGATCGAATACCTTTATTCGTATGATCAGTAGCAATTACAGCTTTATTGTTACTCTTATCACTACCTGTATTAGCTGGTGCAATTACAATATTATTAACAGATCGAAATTTAAATACCTCATTTTTTGATCCTGCTGGAGGAGGTGATCCTATTTTATATCAGCACTTATTT
OTU_1221	0	0	0	0	0	0	103	0	0	p_Arthropoda	c_Insecta	o_Coleoptera	f_Curculionidae	sf_Entiminae	g_Sitona	s_Sitona griseus	BOLD:AAO3110	100000	TCTATCTGCCAATGTTGCTCATAATGGGGCATCTGTAGATTTAGCAATCTTTAGCCTCCATATAGCTGGAGTATCCTCTATTTTAGGTGCTATTAATTTTATCTCAACAGTAATAAATATACGACCAACAGGAATAATTTTAGAACGAATACCTTTATTTGTATGAGCAGTTAAAATTACAGCAATCTTACTACTATTATCTCTACCAGTATTAGCCGGTGCTATTACAATATTATTAACAGACCGAAATATTAATACAACATTTTTTGACCCGGCTGGAGGAGGAGATCCAATTCTCTACCAACACTTATTT
OTU_1329	140	0	0	780	0	0	111	0	0	p_Arthropoda	c_Collembola	o_Entomobryomorpha	f_Entomobryidae	sf_Entomobryinae	g_Entomobrya	s_Entomobrya nivalis	BOLD:AAA8924	98355	CCTGGCGGCAGGGGTAGCCCACGCGGGGGCCTCAGTTGACCTCTCAATTTTTAGTCTACACTTAGCGGGTGCTTCTTCAATTCTAGGGGCTGTAAATTTTATTACAACTATTATTAATATACGAACACCTGGCATATCCTGGGATCAAACACCTTTATTTGTTTGATCAGTTTTTTTAACAGCCATTTTACTTCTTCTTTCTTTACCTGTTTTAGCTGGTGCTATTACCATATTATTAACAGATCGAAATCTTAATACATCTTTTTTTGACCCTGCGGGAGGTGGGGACCCAATTTTATACCAACACTTATTT
OTU_798	21	0	0	0	0	135	0	0	124	p_Arthropoda	c_Arachnida	o_Araneae	f_Linyphiidae	sf__	g_Erigone	s_Erigone arctica	BOLD:AAB6851	99042	TCTAGCTTCTTTAGAGGGTCATTCTGGTAGTTCTGTTGATTTTGCAATTTTCTCTTTACACTTAGCTGGTGCTTCTTCTATTATAGGGGCTATTAATTTTATTTCTACAATTTTAAATATGCGTGGGTATGGAATAACTATAGAAAAAGTTCCTTTATTTGTATGGTCTGTTTTAATTACAGCCGTATTGTTATTATTATCTTTACCTGTGCTTGCAGGAGCTATTACTATGCTTTTAACTGATCGAAATTTTAATACTTCTTTTTTTGATCCTTCTGGAGGGGGTGATCCTGTGTTATTTCAACATTTATTT
OTU_1134	0	0	0	0	0	0	125	0	0	p_Arthropoda	c_Insecta	o_Diptera	f_Anthomyiidae	sf_Pegomyinae	g_Alliopsis	s_Alliopsis silvestris	BOLD:AAG2500	100000	CTTATCTTCAAACATCGCCCATGGTGGAGCTTCTGTAGATTTAGCTATTTTTTCTTTACATTTAGCAGGAATTTCCTCTATTTTAGGAGCTGTAAATTTTATTACTACTGTAATTAATATACGATCAACAGGAATTACCTTTGACCGAATACCTTTATTTGTATGATCTGTAGTAATTACAGCTTTATTACTCCTTTTATCTTTACCAGTTTTAGCTGGAGCCATTACTATACTTTTAACAGATCGAAATTTAAATACCTCATTTTTTGACCCAGCAGGAGGAGGAGACCCAATTCTATACCAACACTTATTT
OTU_1136	0	0	0	0	0	0	0	133	0	p_Arthropoda	c_Insecta	o_Coleoptera	f_Staphylinidae	sf_Oxytelinae	g_Anotylus	s_Anotylus rugosus	BOLD:AAN4152	100000	TTTATCATCTAATATTGCTCATAGAGGATCTTCTGTTGATCTAGCAATTTTTAGACTACATCTTGCCGGAATTTCTTCAATTTTGGGGGCTGTAAACTTTATTTCTACTATTATTAATATACGGTCAACAGGTATATCATTTGATCGAATACCTTTGTTTGTGTGATCAGTTAATATTACAGCTATTTTATTATTACTATCTTTACCTGTATTAGCAGGAGCTATTACGATACTTTTAACAGATCGTAATTTAAATACTTCTTTTTTTGACCCAGCAGGCGGAGGAGACCCTATTCTTTATCAACATTTATTT
OTU_279	0	0	0	2112	0	0	152	0	0	p_Arthropoda	c_Arachnida	o_Sarcoptiformes	f_Oppiidae	sf__	g_Oppiella	s_Oppiella nova	BOLD:AAH6495	99681	ACTAGCAGGAAACCTTTTTCATTCTGGAATTTCAGTAGACTTGGCAATCTTTAGATTACATCTTGCGGGTGCATCCTCCATCCTAGGAGCAATCAACTTTATCACTACAATTATAAATATACGATCAGCTTCGATGTCCTTGGACTCCATTCCTTTATTTGTCTGATCTGTACTTATTACAGCAGTACTTCTTCTTCTTTCCCTCCCAGTTCTAGCAGGAGCCATCACCATGCTATTAACAGACCGTAATTTTAACACATCCTTCTTTGACCCTTCAggggggggAGACCCAATTTTGTACCAACATCTCTTC
OTU_936	32	0	0	0	0	0	0	0	161	p_Arthropoda	c_Insecta	o_Diptera	f_Sciaridae	sf_Megalosphyinae	g_Bradysia	s_Bradysia atroparva	BOLD:AAM9243	100000	CCTATCTTCTACAATCTCACACTCGGGCGCATCAGTCGATTTATCTATTTTTTCCCTACATTTAGCAGGAATTTCATCAATTCTAGGAGCAGTGAACTTTATTTCAACTATTATTAATATACGAGCCCCAGGTATATCTTTTGATAAAATACCTCTTTTTGCATGATCTGTATTAATCACCGCGATTCTTTTATTGCTCTCTTTACCCGTATTAGCAGGAGCAATTACAATATTATTGACAGATCGAAATTTAAATACATCATTTTTTGACCCTGCCGGGGGAGGGGATCCAATTTTATACCAACACCTGTTT
OTU_1007	0	0	0	0	0	0	0	171	0	p_Arthropoda	c_Insecta	o_Coleoptera	f_Staphylinidae	sf_Aleocharinae	g_Boreophilia	s_Boreophilia hyperborea	BOLD:AAG4302	99361	ACTTTCTTCTAACATTGCCCATAGTGGATCATCAGTTGATTTAGCAATTTTTAGACTTCATTTAGCTGGAATTTCATCTATTCTAGGAGCTGTAAATTTTATTTCTACTGTAATTAATATACGATCAACAGGTATTTCCTTTGACCGAATACCTTTATTTGTATGATCAGTTGCAATTACAGCATTACTTCTACTACTATCACTACCAGTTTTAGCTGGTGCTATTACTATGCTTCTTACAGATCGAAATTTAAATACATCCTTCTTCGATCCTGCTGGAGGAGGAGATCCAATTTTATATCAACATTTATTT
OTU_225	324	59	3436	696	368	0	164	0	7	p_Arthropoda	c_Insecta	o_Coleoptera	f_Carabidae	sf_Harpalinae	g_Anchomenus	s_Anchomenus dorsalis	BOLD:AAN9294	100000	ACTATCATCAGGAATTGCACATGCAGGGGCTTCAGTAGATTTAGCTATTTTTAGATTACATTTAGCAGGAGTATCATCAATTTTAGGAGCTGTAAATTTTATTACAACTATTATTAACATACGATCAGTAGGAATAACTTTTGATCGAATACCATTATTTGTTTGATCAGTTGGAATTACTGCCTTATTATTACTTTTATCTTTACCTGTATTAGCAGGAGCTATTACAATACTATTAACAGATCGAAATTTAAATACTTCATTTTTTGACCCAGCTGGTGGAGGAGACCCTATTCTTTATCAACATTTATTT
OTU_1002	0	0	0	0	0	0	0	0	176	p_Arthropoda	c_Insecta	o_Diptera	f_Sciaridae	sf_Megalosphyinae	g_Scatopsciara	s_Scatopsciara atomaria	BOLD:AAN6431	99361	TTTATCATCAACTTTATCCCATTCAGGGGCATCTGTAGATCTCTCAATTTTTTCTTTACATTTGGCGGGAATTTCTTCTATTTTAGGGGCTGTAAATTTTATTTCAACTATTATTAACATACGAGCCCCTGGAATATCTTTTGATAAAATACCTTTATTCGTATGATCTGTTCTTATTACAGCAGTTTTACTTTTATTATCCCTCCCTGTCCTAGCAGGAGCAATTACTATATTATTAACAGATCGAAATTTAAATACTTCGTTTTTTGATCCAGCAGGTGGGGGAGACCCTATTTTATACCAACATTTATTT
OTU_232	0	2847	0	0	0	0	0	181	0	p_Arthropoda	c_Insecta	o_Diptera	f_Chironomidae	sf_Orthocladiinae	g_Limnophyes	s_Limnophyes asquamatus	BOLD:AAD1720	99681	TCTTTCAGCTAGTATTGCTCATGCTGGAGCCTCGGTTGATTTAGCTATTTTTTCTTTACATTTAGCCGGAATTTCTTCTATTTTAGGGGCAGTTAATTTTATCACAACTGTAATTAATATACGATCAGAAGGAATTACTTTTGATCGAATACCTCTATTTGTATGATCAGTATTAATTACAGCTATCTTATTGCTTCTTTCATTACCAGTTTTAGCTGGAGCTATCACCATACTATTAACTGATCGAAATTTAAATACTTCATTTTTCGATCCTGCTGGGGGAGGAGATCCAATTTTATATCAACACTTATTC
OTU_2110	0	0	0	0	0	0	0	183	0	p_Arthropoda	c_Collembola	o_Entomobryomorpha	f_Isotomidae	sf__	g_Desoria	s_Desoria olivacea	BOLD:AAI9454	98162	CCTATCTTCTGGAATCGCCCATGCCGGCGCATCTGTAGACCTTTCAATTTTCAGCTTACATTTAGCAGGAGCTTCCTCAATTCTAGGGGCAGTAAACTTTATTACTACTATTATCAATATACGAGCTGCAGGAATATCATGAGACCGAACACCTTTGTTTGTATGGTCAGTATTTTTAACAGCAATCCTTCTTCTTTTATCTCTTCCAGTACTAGCCGGGGCTATTACAATACTTTTAACGGACCGTAATTTAAATACCTCATTTTTTGACCCCGCGGGGGGAGGAGACACCATTTTATACCAACACCTATTC
OTU_1577	0	0	0	0	0	0	127	0	60	p_Arthropoda	c_Collembola	o_Entomobryomorpha	f_Isotomidae	sf__	g_Isotoma	s_Isotoma viridis	BOLD:AAB5209	98065	AATGTCCTCTGGAATCGCACATGCTGGAGCTTCAGTAGACTTATCAATTTTTAGTTTACATCTTGCAGGTGCCTCATCAATTTTAGGAGCTGTTAACTTTATTACTACTATTATTAATATACGAGCTACAGGAATATCATGAGATCGTACTCCTCTATTCGTGTGATCAGTGTTTTTAACTGCTATTCTTCTTTTATTGTCCCTTCCTGTTTTGGCAGGAGCTATTACTATACTACTAACAGACCGTAATTTAAATACATCTTTTTTTGACCCAGCAGGAGGTGGAGATCCTATTCTTTACCAACATCTTTTC
OTU_1091	0	0	0	0	0	0	0	137	55	p_Arthropoda	c_Insecta	o_Diptera	f_Phoridae	sf_Metopininae	g_Megaselia	s_Megaselia diversa	BOLD:ACR4654	100000	TCTTTCATCTAGAATCGCTCATAGTGGAGCTTCAGTAGATTTAGCAATTTTTTCACTTCATTTAGCTGGAATTTCTTCAATTTTAGGAGCTGTAAATTTTATTACTACTATCATTAATATACGATCATCAGGAATTACTTTTGATCGAATACCTTTATTTGTATGATCAGTAGGAATTACTGCTCTATTACTTTTACTTTCACTTCCTGTTTTAGCTGGTGCTATCACAATACTATTAACTGATCGAAATTTCAATACTTCTTTCTTTGACCCAGCTGGTGGAGGAGATCCAATTTTATACCAACATTTATTT
OTU_1882	0	0	0	0	0	0	0	111	94	p_Arthropoda	c_Collembola	o_Entomobryomorpha	f_Isotomidae	sf__	g_Desoria	s_Desoria olivacea	BOLD:AAI9454	98175	TCTATCTTCTGGAATCGCCCATGCCGGCGCATCTGTAGACCTTTCAATTTTCAGCTTACATTTAGCAGGAGCTTCCTCAATTCTAGGGGCAGTAAACTTTATTACTACTATTATCAATATATGAGCCGCAGGAATATCATGAGACCGAACACCTCTGTTTGTGTGATCAGTATTTTTAACAGCAATCCTTCTTCTTTTATCTCTTCCAGTACTAGCCGGAGCCATTACAATACTTTTAACGGACCGTAATTTAAATACCTCATTTTTTGAACCCGCGGGAGGAGACCCCATTTTATACCAACACCTATTC
OTU_749	0	0	0	123	0	0	208	0	0	p_Arthropoda	c_Collembola	o_Entomobryomorpha	f_Isotomidae	sf__	g_Folsomia	s_Folsomia quadrioculata	BOLD:AAT9238	99042	TCTCTCGAGAGGAATTGCTCATGCTGGAGCTTCGGTGGACTTATCGATTTTTAGTCTTCATTTAGCTGGTGCTTCTTCTATTCTGGGGGCTGTAAATTTTATTACAACTATTATTAATATACGAACTGTGGGAATAAGTTGAGACCGCACACCTCTTTTTGTTTGATCTGTATTTTTAACTGCAATTCTTCTTTTACTCTCCCTACCTGTCTTAGCAGGTGCCATTACTATACTTTTAACTGACCGAAATCTTAACACTTCTTTTTTTGATCCTGCGGGGGGAGGGGACCCTATTCTTTATCAACACTTATTT
OTU_619	2715	0	0	465	0	0	215	0	0	p_Arthropoda	c_Collembola	o_Entomobryomorpha	f_Entomobryidae	sf_Entomobryinae	g_Entomobrya	s_Entomobrya nivalis	BOLD:AAA8924	98355	ACTGTCATCAGGGATTGCTCACGCCGGAGCTTCAGTTGACCTCTCAATTTTTAGTCTACACTTAGCGGGTGCTTCTTCAATTCTAGGGGCTGTAAATTTTATTACAACTATTATTAATATACGAACACCTGGCATATCCTGGGATCAAACACCTTTATTTGTTTGATCAGTTTTTTTAACAGCCATTTTACTTCTTCTTTCTTTACCTGTTTTAGCTGGTGCTATTACCATATTATTAACAGATCGAAATCTTAATACATCTTTTTTTGACCCTGCGGGAGGTGGGGACCCAATTTTATACCAACACTTATTT
OTU_167	113	4128	0	1	439	124	0	221	0	p_Arthropoda	c_Insecta	o_Diptera	f_Sciaridae	sf_Cratyninae	g_Corynoptera	s_Corynoptera blanda	BOLD:ABA5293	99681	TTTATCTTCAACTTTATCTCATTCAGGAGCTTCTGTCGATTTATCGATTTTTTCTTTACATTTAGCGGGTATTTCTTCAATCTTAGGGGCTGTTAATTTCATTTCTACTATTATTAATATACGAACCCCTGGAATATCTTTTGATAAAATACCTTTATTTATTTGATCAGTATTAATTACTGCTATTTTACTATTATTGTCATTACCCGTATTAGCCGGAGCTATTACTATACTATTAACAGATCGAAATTTAAATACTTCTTTTTTTGATCCGGCGGGAGGAGGAGACCCAATTCTATATCAACATTTATTT
OTU_860	144	44	0	561	4	0	224	1	29	p_Arthropoda	c_Collembola	o_Entomobryomorpha	f_Entomobryidae	sf_Lepidocyrtinae	g_Lepidocyrtus	s_Lepidocyrtus lanuginosus	BOLD:AAT9557	98033	ACTGTCATCAGGGATTGCTCACGCCGGAGCTTCAGTAGACCTTTCTATTTTTAGCCTACACTTGGCCGGTGCTTCTTCTATTCTAGGGGCAGTAAATTTTATCACAACTATCATTAACATACGAACCCCGGGCCTATCGTGGGACCAAACCCCTCTTTTTGTCTGATCTGTTTTTTTAACAGCCATTCTTCTTCTTTTATCTCTACCCGTGCTAGCTGGCGCCATTACTATGCTACTCACCGATCGCAACCTAAATACATCCTTTTTCGACCCGGCCGGAGGAGGGGACCCCATTTTATACCAACATTTATTT
OTU_823	0	0	0	0	0	0	0	0	264	p_Arthropoda	c_Insecta	o_Diptera	f_Sciaridae	sf_Cratyninae	g_Corynoptera	s_Corynoptera alneti	BOLD:ACC5408	100000	CTTATCTTCAACCCTGTCCCATTCAGGGGCTTCAGTTGATTTATCAATTTTTTCTCTTCATTTAGCTGGAATTTCCTCAATTTTAGGGGCTGTAAATTTTATCTCCACCATTATTAATATACGGGCCCCTGGAATATTATTTGATAAAATGCCCTTATTTGTATGATCTGTATTAATTACAGCTATCTTACTCCTTCTTTCTCTACCAGTATTGGCAGGGGCTATTACAATACTACTAACAGACCGAAATTTAAATACTTCTTTTTTTGACCCCGCTGGAGGGGGCGACCCAATTTTATACCAACATTTATTC
OTU_1333	0	4	0	0	0	0	174	0	168	p_Arthropoda	c_Collembola	o_Entomobryomorpha	f_Isotomidae	sf__	g_Isotoma	s_Isotoma viridis	BOLD:AAB5209	98065	AATGTCCTCTGGAATCGCACATGCTGGAGCTTCAGTAGACTTATCAATTTTTAGTTTACATCTTGCAGGTGCCTCATCAATTTTAGGAGCTGTTAACTTTATTACTACTATTATTAATATATGAGCTACAGGAATATCGTGGGATCGTACTCCTCTATTCGTTTAGTCAGTATTTTTAACTGCTATTCTACTTTTATTATCCCTTCCTGTTTTAGCAGGAGCTATTACTATACTATTAACAGACCGTAATTTAAATACATCTTTTTTTGACCCAGCAGGAGGTGGAGATCCTATTCTTTACCAACATCTTTTC
OTU_1296	359	0	0	1632	0	0	355	1	1	p_Arthropoda	c_Collembola	o_Entomobryomorpha	f_Entomobryidae	sf_Lepidocyrtinae	g_Lepidocyrtus	s_Lepidocyrtus lanuginosus	BOLD:AAT9557	98684	TTTAGCTGCGGGTATTGCTCACGCAGGGGCTTCAGTAGACCTTTCTATTTTTAGCCTACACTTGGCCGGTGCTTCTTCTATTCTAGGGGCAGTAAATTTTATCACAACTATCATTAACATACGAACCCCGGGCCTATCGTGGGACCAAACCCCTCTTTTTGTCTGATCTGTTTTTTTAACAGCCATTCTTCTTCTTTTATCTCTACCCGTGCTAGCTGGCGCCATTACTATGCTACTCACCGATCGCAACCTAAATACATCCTTTTTCGACCCGGCCGGAGGAGGAGACCCCATTTTATACCAACATTTATTT
OTU_348	0	0	0	0	0	1149	0	0	442	p_Arthropoda	c_Arachnida	o_Araneae	f_Linyphiidae	sf__	g_Scotinotylus	s_Scotinotylus evansi	BOLD:AAG9578	100000	CCTTGCCTCTTTAGAAGGGCATTCTGGCAGTTCAGTGGATTTTGCTATTTTTTCTTTACATTTGGCTGGGGCATCATCAATTATAGGGGCGGTCAATTTCATTTCTACTATTCTTAATATACGGGGGTATGGCATAACGATAGAGAAGGTTCCTTTGTTTGTCTGATCTGTTCTAATTACTGCTGTGTTACTATTATTATCTTTACCGGTGTTAGCAGGGGCTATTACCATGCTTTTGACTGATCGAAATTTTAATACATCATTTTTTGACCCTTCTggggggggggACCCAGTTTTATTTCAACACCTATTT
OTU_265	0	0	1966	0	30	0	295	0	193	p_Arthropoda	c_Arachnida	o_Sarcoptiformes	f_Mycobatidae	sf__	g_Mycobates	s_Mycobates tridactylus	BOLD:ACH0172	100000	CTTATCGGGTAACCTATTTCATTCAGGATTCTCTGTAGATCTAGCGATTTTCAGGTTGCACCTAGCGGGTGCCTCTTCAATTCTTGGGGCCATTAATTTTATCACAACAATTCTTAATATACGCTCTTCATCTATGACTTTAGATTCAATCCCGTTATTTGTTTGATCTGTTTTAATTACAGCTGTTTTACTTTTACTTTCACTTCCGGTCCTCGCAGGCGCTATTACAATACTTCTTACAGACCGAAACTTTAATACCTCATTTTTTGATCCCTCTGGAGGGGGAGACCCAATCCTGTACCAACATCTATTT
OTU_14	3	3	0	0	321160	4	5	513	0	p_Arthropoda	c_Arachnida	o_Araneae	f_Linyphiidae	sf__	g_Erigone	s_Erigone psychrophila	BOLD:AAD1748	100000	TTTATCTTCTTTAGAGGGTCATTCAGGTAGTTCTGTTGATTTTGCAATTTTTTCTTTACATTTAGCTGGTGCTTCATCTATTATAGGGGCTATTAACTTTATTTCTACAATTTTGAATATACGTGGATATGGAATATCTATAGAAAAAGTTCCTTTATTTGTGTGATCTGTTTTAATTACAGCTGTGTTATTATTATTATCTTTACCTGTTCTTGCAGGAGCTATTACTATACTTTTAACTGATCGAAACTTTAATACTTCTTTTTTCGACCCCTCTGGGGGAGGTGATCCTGTATTATTTCAACATTTGTTT
OTU_519	0	0	0	0	0	0	0	680	0	p_Arthropoda	c_Insecta	o_Hymenoptera	f_Tenthredinidae	sf_Nematinae	g_Pachynematus	s_Pachynematus clibrichellus	BOLD:ACF0333	100000	TCTATCTAGAAGAATTTCTCACTCAGGGGCATCAGTAGATTTAACCATCTTCTCTTTACATTTAGCAGGAATTTCATCAATTCTTGGTGCAATTAACTTTATTTCAACTATAATTAACATGAAATTAAAAGGAATAAGATTTGAACAAATACCTTTATTTGTATGAGCTGTATCATTAACTGCATTATTACTACTTCTATCTTTACCAGTATTAGCAGGAGCTATTACCATACTTCTAACAGATCGTAATTTAAATACATCGTTTTTCGACCCCTCAGGAGGAGGAGACCCAATTTTATATCAACATTTATTT
OTU_504	0	0	0	0	0	0	0	0	740	p_Arthropoda	c_Collembola	o_Entomobryomorpha	f_Isotomidae	sf__	g_Isotoma	s_Isotoma viridis	BOLD:AAB5209	98403	ACTGTCCTCTGGAATTGCACATGCTGGGGCTTCAGTAGATTTATCAATTTTTAGTTTACATCTTGCAGGTGCCTCATCAATTTTAGGAGCTGTTAACTTTATTACTACTATTATTAATATACGAGCTACAGGGATATCGTGAGATCGTACTCCTCTATTCGTATGGTCAGTGTTTTTAACTGCTATTCTACTTTTATTGTCTCTTCCTGTTTTAGCAGGAGCTATTACTATACTACTAACAGACCGTAATTTAAATACATCTTTTTTTGACCCAGCAGGAGGTGGGGATCCTATTCTTTATCAACATCTTTTT
OTU_89	1	1312	0	0	9534	1	0	859	0	p_Arthropoda	c_Insecta	o_Coleoptera	f_Carabidae	sf_Patrobinae	g_Patrobus	s_Patrobus septentrionis	BOLD:ABW2229	100000	GCTATCTTCTGGTATTGCCCATAGTGGGGCATCTGTAGATTTAGCAATTTTTAGATTACATTTAGCTGGAATTTCTTCTATTTTAGGTGCTGTAAATTTTATTACAACTATTATTAACATACGATCAGTAGGAATATCTTTTGATCGAATACCTTTATTTGTGTGATCAGTGGGGATTACAGCTCTACTTTTACTTTTATCATTACCAGTATTAGCAGGAGCAATTACAATATTATTAACTGATCGAAATTTAAATACTTCATTTTTTGACCCTGCTGGAGGAGGAGATCCAATTTTATACCAACACTTATTT
OTU_468	0	0	0	0	0	0	863	0	0	p_Arthropoda	c_Insecta	o_Diptera	f_Chironomidae	sf_Diamesinae	g_Diamesa	s_Diamesa bohemani	BOLD:AAB5113	98630	TCTTTCTTCTGGAATTGCTCATGCTGGTGCATCTGTAGATTTAGCTATTTTTTCGTTACATTTAGCTGGAATTTCTTCTATTTTAGGAGCTGTAAATTTTATTACAACAGTAATTAATATACGTTCAAGTGGAATTACTTTAGACCGAATACCATTATTTGTTTGATCTGTAGTAATTACTGCTGTTCTACTACTTTTATCATTACCAGTTTTAGCGGGAGCTATTACTATACTTTTAACAGACCGAAATTTAAATACATCATTTTTCGATCCTGCTGGAGGAGGAGATCCTATTCTTTATCAACATTTATTT
OTU_164	0	0	3	4203	0	13	90	783	0	p_Arthropoda	c_Insecta	o_Hemiptera	f_Miridae	sf_Mirinae	g_Calocoris	s_Calocoris alpestris	BOLD:AAY9456	100000	ATTATCAGCAAATATGTCCCATAATGGAGCATCTGTAGATTTAGCAATCTTCTCACTTCACTTAGCAGGAGTGTCATCAATTCTAGGTGCAGTAAACTTCATCTCAACTATCATTAACATACGTTCAGCAGGCATATCTGCTGAACGAATCCCATTATTTGTATGATCAGTAGCGATCACTGCCTTATTACTATTATTATCCCTTCCCGTGTTAGCTGGGGCCATCACAATATTATTGACAGATCGAAACTTCAATACATCATTTTTCGACCCAGCTGGCGGAGGAGACCCAATTCTTTATCAACATTTATTC
OTU_442	0	0	0	0	0	0	0	0	927	p_Arthropoda	c_Insecta	o_Hymenoptera	f_Tenthredinidae	sf_Nematinae	g_Amauronematus	s_Amauronematus poppii	BOLD:ACG2277	99681	CCTATCAAGAAGAATTTCACATTCAGGAGCATCAGTAGATTTAACTATTTTTTCCCTACACTTAGCAGGAATTTCATCAATTTTAGGGGCAATTAATTTTATTTCAACAATAATTAACATAAAATTAAAAGGAATAAGATTTGAACAAATACCTTTATTTGTATGAGCAGTATCATTAACTGCATTATTACTACTCCTATCTTTACCAGTATTAGCCGGTGCTATTACAATACTTCTTACAGACCGTAATTTAAATACATCATTTTTTGATCCATCAGGAGGAGGAGATCCAATTTTATATCAACACTTATTC
OTU_1829	0	0	0	0	97	129	63	0	926	p_Arthropoda	c_Insecta	o_Coleoptera	f_Carabidae	sf_Nebriinae	g_Nebria	s_Nebria rufescens	BOLD:ABW5824	98387	ACTGTCATCAGGGATTGCTCATAGTGGAGCATCTGTCGATATAGCTATTTTTAGATTACACTTAGCAGGAGTATCTTCCATTTTAGGTGCAGTTAACTTTATTACTACAATTATTAATATACGATCAATGGGAATAACATTTGATCGGATACCCCTTTTTGTTTGATCAGTCGGAATTACTGCATTACTATTACTTTTATCTTTACCCGTTCTAGCTGGGAGCAATCACTATACTTTTAACTGATCGAAACTTAAATACAACTTTCTTTGACCCTGCTGGAGGAGGAGATCCAATCTTATACCAACACTTATTT
OTU_341	0	0	0	60	0	448	1140	0	0	p_Arthropoda	c_Insecta	o_Coleoptera	f_Staphylinidae	sf_Omaliinae	g_Boreaphilus	s_Boreaphilus henningianus	BOLD:ABW4516	99678	CTTATCATCTAACATCGCCCATGGAGGATCTTCTGTTGATTTAGCAATTTTTAGACTCCATTTAGCAGGAGTTTCTTCTATTCTAGGGGCAGTAAATTTTATTACTACAGTAATCAATATACGATCTACAGGGATAAGATTTGATCGAATACCTTTATTTGTATGGTCAGTAGCGATTACTGCACTCTTATTACTTCTATCTTTACCAGTATTAGCTGGGGCTATCACAATACTATTAACAGACCGAAATTTAAATACATCTTTTTTTGACCCAGCCGGTGGGGGAGATCCTATTTTATACCAACATTTATTT
OTU_190	0	892	0	0	1681	0	0	1327	0	p_Arthropoda	c_Insecta	o_Coleoptera	f_Staphylinidae	sf_Omaliinae	g_Cylletron	s_Cylletron nivale	BOLD:ABW4293	99681	TCTCTCATCAAATATCGCTCATGGTGGTTCTTCTGTAGATTTAGCTATTTTTAGATTACACTTAGCAGGAATTTCATCCATTTTAGGAGCAGTAAATTTTATTACAACAGTAATTAATATACGTGCTACTGGAATAACCTTTGATCGAATACCCTTATTTGTTTGATCTGTGGCTATTACAGCTCTTTTACTACTTTTATCATTACCAGTATTAGCAGGTGCTATCACTATATTGCTAACAGATCGTAATCTTAATACTTCTTTTTTTGATCCTGCTGGAGGGGGTGATCCAATTTTATACCAACATTTATTT
OTU_106	0	1	6872	520	0	266	0	0	1659	p_Arthropoda	c_Insecta	o_Coleoptera	f_Staphylinidae	sf_Omaliinae	g_Acidota	s_Acidota quadrata	BOLD:AAV0966	99681	CCTCTCATCAAATATTGCTCATGGAGGATCCTCTGTAGACTTAGCTATTTTCAGATTACATTTAGCAGGAATCTCCTCTATTTTAGGTGCTGTAAATTTTATTACAACAGTAATTAATATACGAGCCACAGGTATAACTTTTGATCGAATACCCTTATTTGTTTGATCAGTCGCTATTACAGCTCTATTATTACTCCTATCTCTCCCTGTTTTAGCCGGAGCTATTACTATGCTATTAACAGATCGTAATCTTAATACCTCATTTTTTGACCCGGCAGGAGGTGGGGATCCAATTTTATACCAACACTTGTTT
OTU_338	0	0	0	0	0	1	1635	40	25	p_Arthropoda	c_Insecta	o_Diptera	f_Drosophilidae	sf_Drosophilinae	g_Scaptomyza	s_Scaptomyza pallida	BOLD:ACE9016	100000	TTTATCTTCAGGAATTGCCCATGGAGGAGCTTCTGTTGATTTAGCAATTTTTTCTTTACATTTAGCTGGTATTTCTTCAATTTTAGGGGCCGTAAATTTTATTACAACAGTAATTAATATGCGATCTTCTGGAATTACATTAGACCGAATACCTTTATTTGTATGATCTGTTGTAATTACAGCTTTATTATTATTATTATCACTACCAGTTTTAGCTGGAGCAATTACTATACTATTAACAGACCGAAATCTTAATACTTCATTTTTTGACCCTGCCGGAGGAGGTGACCCAATTTTATACCAACATTTATTT
OTU_427	12	2	304	9626	114	4010	381	0	1358	p_Arthropoda	c_Arachnida	o_Opiliones	f_Phalangiidae	sf__	g_Mitopus	s_Mitopus morio	BOLD:AAU0453	98397	TTTATCAAGAAATATTGCACATACAGGGGCTTCAGTAGATTTAACAATCTTTTCTTTACACCTAGCTGGTATTTCTTCAATCTTAGGAGCTATTAATTTTATTACTACTATTATTAATATACGAACACAAGGAATAATCCTAGAACGAATACCATTATTTGTATGATCCGTAAAAATTACAGCAATTTTATTATTATTATCTTTACCTGTATTAGCAGGAGCAATTACAATACTTTTAACAGACCGAAATTTTAATACTTCTTTTTTTGATCCAGCAGGGGGAGGTGACCCTATTTTGTATCAACACTTATTT
OTU_37	23	74	281	175	50069	9354	181	649	930	p_Arthropoda	c_Arachnida	o_Opiliones	f_Phalangiidae	sf__	g_Mitopus	s_Mitopus morio	BOLD:AAU0453	99361	TTTATCAAGAAATATTGCGCATACAGGGGCTTCAGTAGATTTAACAATCTTTTCTTTACACCTAGCTGGTATTTCTTCAATCTTAGGAGCTATTAATTTTATTACTACTATTATTAATATACGAACACAAGGAATAATCCTAGAACGAATACCATTATTTGTATGATCCGTAAAAATTACAGCAATTTTATTATTATTATCTTTACCTGTGTTAGCAGGAGCAATTACAATACTTTTAACAGACCGAAATTTTAATACTTCTTTTTTTGATCCAGCTGGAGGAGGAGACCCTATCTTATACCAACATTTATTC
OTU_144	18396	2	4	121131	1	0	2545	3	0	p_Arthropoda	c_Collembola	o_Entomobryomorpha	f_Entomobryidae	sf_Entomobryinae	g_Entomobrya	s_Entomobrya nivalis	BOLD:AAA8924	100000	TTTATCATCTAACATTGCTCACGCAGGAGCCTCAGTTGACCTCTCAATTTTTAGTCTACACTTAGCAGGTGCTTCTTCAATTCTAGGGGCTGTAAATTTTATTACAACTATTATTAATATACGAACACCCGGCATATCCTGAGATCAAACACCTTTATTTGTTTGATCAGTTTTTTTAACAGCCATTTTACTTCTTCTTTCTTTACCTGTTTTAGCTGGTGCTATTACCATATTATTAACAGATCGAAATCTTAATACGTCTTTTTTTGACCCTGCGGGAGGTGGGGACCCAATTTTATACCAACACTTATTT
OTU_103	0	22	3	0	0	0	92	0	3683	p_Arthropoda	c_Collembola	o_Entomobryomorpha	f_Isotomidae	sf__	g_Isotoma	s_Isotoma viridis	BOLD:AAB5209	99038	GCTGTCCTCTGGAATCGCACATGCTGGAGCTTCAGTAGACTTATCAATTTTTAGTTTACATCTTGCAGGTGCCTCATCAATTTTAGGAGCTGTTAACTTTATTACTACTATTATTAATATACGAGCTACAGGAATATCGTGAGATCGTACTCCTCTATTCGTATGGTCAGTGTTTTTAACTGCTATTCTACTTTTATTATCCCTTCCTGTTTTAGCAGGAGCTATTACTATACTACTAACAGATCGTAATTTAAATACATCTTTTTTTGACCCAGCAGGAGGTGGAGATCCTATTCTTTACCAACATCTTTTT
OTU_679	0	2	0	0	0	0	3403	0	1260	p_Arthropoda	c_Collembola	o_Entomobryomorpha	f_Isotomidae	sf__	g_Isotoma	s_Isotoma viridis	BOLD:AAB5209	98361	AATGTCCTCTGGAATCGCACATGCTGGAGCTTCAGTAGACTTATCAATTTTTAGTTTACATCTTGCAGGTGCCTCATCAATTTTAGGAGCTGTTAACTTTATTACTACTATTATTAATATACGAGCTACAGGAATATCGTGAGATCGTACTCCTCTATTTGTATGGTCAGTGTTTTTAACTGCTATTCTACTTTTATTGTCCCTTCCTGTTTTAGCAGGAGCTATTACTATACTGTTAACAGACCGTAATTTAAATACATCTTTTTTTGACCCAGCAGGAGGTGGAGATCCTATTCTTTACCAACATTTATTC
OTU_30	3	78537	2	5	4191	5	0	17263	0	p_Arthropoda	c_Insecta	o_Coleoptera	f_Staphylinidae	sf_Omaliinae	g_Olophrum	s_Olophrum boreale	BOLD:ABW5034	99681	TCTTTCATCAAATATTGCCCATGGTGGTGCATCTGTAGATTTAGCTATTTTTAGATTACACTTAGCAGGAATTTCATCTATTTTAGGAGCCGTAAATTTTATTACAACTGTGATCAATATACGAACTACTGGAATAACATTTGATCGAATACCTTTATTTGTTTGAGCTGTAGCTATTACAGCACTTTTACTACTTCTATCTTTGCCAGTTCTAGCTGGCGCTATCACCATACTATTAACAGACCGTAATCTTAATACAACTTTTTTCGATCCCGCTGGAGGAGGGGACCCAATTTTATACCAACACTTATTT
OTU_12	9616	17855	88	326533	3425	8252	21763	4925	7286	p_Arthropoda	c_Collembola	o_Entomobryomorpha	f_Entomobryidae	sf_Lepidocyrtinae	g_Lepidocyrtus	s_Lepidocyrtus lanuginosus	BOLD:AAT9557	100000	CCTGGCGGCAGGGGTAGCCCACGCGGGGGCTTCAGTAGACCTTTCTATTTTTAGCCTACACTTGGCCGGTGCTTCTTCTATTCTAGGGGCAGTAAATTTTATCACAACTATCATTAACATACGAACCCCGGGCCTATCGTGGGACCAAACCCCTCTTTTTGTCTGATCTGTTTTTTTAACAGCCATTCTTCTTCTTTTATCTCTACCCGTGCTAGCTGGCGCCATTACTATGCTACTCACCGATCGCAACCTAAATACATCCTTTTTCGACCCGGCCGGAGGAGGAGACCCCATTTTATACCAACATTTATTT
OTU_11	46181	102	418	9	488677	41	55	40090	73	p_Arthropoda	c_Arachnida	o_Araneae	f_Linyphiidae	sf__	g_Oreoneta	s_Oreoneta leviceps	BOLD:AAG5704	99042	TCTTGCTTCTCTGGAGGGTCATTCGGGCAGATCAATAGATTTTGCTATTTTTTCCTTGCATTTAGCAGGGGCATCTTCTATTATGGGGGCTATTAATTTTATTTCGACTATTTTAAATATACGAGGGTATGGAATAACTATAGAAAAGGTTCCTTTATTTGTATGGTCTGTATTAATCACTGCTATTTTATTACTTTTATCTCTCCCGGTTTTAGCAGGGGCTATTACTATACTATTGACAGATCGTAATTTTAACACGTCTTTTTTTGACCCGTCGGGGGGAGGGGATCCTGTGTTATTTCAGCATTTATTT
OTU_32	3	24895	1	2	4621	1	3	45104	19164	p_Arthropoda	c_Collembola	o_Entomobryomorpha	f_Isotomidae	sf__	g_Desoria	s_Desoria olivacea	BOLD:AAI9454	99634	TCTATCTTCTGGAATCGCCCATGCCGGCGCATCTGTAGACCTTTCAATTTTCAGCTTACATTTAGCAGGAGCTTCCTCAATTCTAGGGGCAGTAAACTTTATTACTACTATTATCAATATACGAGCTGCAGGAATATCATGAGACCGAACACCTCTGTTTGTGTGATCAGTATTTTTAACAGCAATCCTTCTTCTTTTATCTCTTCCAGTACTAGCCGGGGCCATTACGATACTTTTAACAGACCGTAATTTAAATACCTCATTTTTTGACCCCGCGGGTGGAGGAGACCCCATTTTATACCAACACTTATTC
OTU_22	3	0	0	2	2619	2	2	34582	144955	p_Arthropoda	c_Insecta	o_Coleoptera	f_Staphylinidae	sf_Omaliinae	g_Acidota	s_Acidota crenata	BOLD:AAS0647	100000	CTTATCATCAAATATCGCTCATGGTGGGGCCTCTGTAGACTTAGCTATTTTTAGCTTACATCTAGCTGGAATCTCCTCAATTCTAGGTGCTGTAAATTTTATCACAACAGTAATTAACATACGAGCTACAGGAATAACTTTTGATCGAATACCCTTATTTGTTTGATCAGTTGCAATTACAGCTCTTTTACTTTTATTATCACTACCAGTCTTAGCAGGAGCTATTACCATGTTATTAACAGACCGTAATCTTAACACATCCTTTTTTGACCCAGCAGGAGGAGGTGACCCCATCCTATACCAACATTTATTT
OTU_7	6288	16128	260540	83725	146578	295245	2880	1957	186250	p_Arthropoda	c_Insecta	o_Coleoptera	f_Carabidae	sf_Nebriinae	g_Nebria	s_Nebria rufescens	BOLD:ABW5824	100000	TTTATCATCTGGAATTGCCCATAGTGGAGCATCTGTCGATATAGCTATTTTTAGATTACACTTAGCAGGAGTATCTTCTATTTTAGGTGCAGTTAACTTTATTACTACAATTATTAATATACGATCAATGGGAATAACATTTGATCGGATACCTCTTTTTGTTTGATCAGTCGGAATTACTGCATTACTATTACTTTTATCTTTACCCGTTCTAGCTGGAGCAATCACTATACTTTTAACTGATCGAAACTTAAATACAACTTTCTTTGACCCTGCTGGAGGAGGAGACCCAATCTTATACCAACACTTATTT
OTU_16	0	4804	1	7	2590	5	5	198239	0	p_Arthropoda	c_Insecta	o_Coleoptera	f_Staphylinidae	sf_Omaliinae	g_Eucnecosum	s_Eucnecosum brunnescens	BOLD:AAG4310	98722	TCTTTCATCAAATATCGCCCACGGCGGTTCATCTGTAGATTTAGCTATTTTTAGTTTACATTTAGCTGGAATTTCTTCTATTTTAGGAGCAGTAAATTTTATTACAACTGTAATTAATATACGAACAACTGGAATAACATTTGATCGAATACCTTTATTTGTCTGATCAGTAACTATTACAGCTTTATTATTACTTCTATCACTACCTGTGTTAGCAGGTGCAATTACGATATTATTAACAGACCGTAATCTTAATACCTCCTTTTTTGATCCTGCCGGAGGAGGTGACCCAATTTTATACCAACATCTATTT
OTU_5	329711	76	29	255131	40	28	433923	12	43	p_Arthropoda	c_Collembola	o_Entomobryomorpha	f_Entomobryidae	sf_Entomobryinae	g_Entomobrya	s_Entomobrya nivalis	BOLD:AAA8924	99681	TTTAGCTGCGGGTATTGCTCACGCAGGGGCCTCAGTTGACCTCTCAATTTTTAGTCTACACTTAGCGGGTGCTTCTTCAATTCTAGGGGCTGTAAATTTTATTACAACTATTATTAATATACGAACACCTGGCATATCCTGGGATCAAACACCTTTATTTGTTTGATCAGTTTTTTTAACAGCCATTTTACTTCTTCTTTCTTTACCTGTTTTAGCTGGTGCTATTACCATATTATTAACAGATCGAAATCTTAATACATCTTTTTTTGACCCTGCGGGAGGTGGGGACCCAATTTTATACCAACACTTATTT
